# Supplementary material for: Banana sRNAome and degradome identify microRNAs functioning in differential responses to temperature stress
Source: BMC Genomics. 2019 Jan 10;20:33. doi: 10.1186/s12864-018-5395-1 (PMC6329063; doi:10.1186/s12864-018-5395-1)
Supplement: Supplementary file 1 — Table S1. Statistics of sRNA sequences from banana. Table S2. Summary of known miRNAs in banana. Table S3. Summary of species-specific miRNAs in banana. Table S4. Summary of differentially expressed miRNAs in respond to temperature stress in banana. Table S5. Target genes of known miRNAs in banana. Table S6. PHAS loci in banana. Table S7. Probes for RNA gel blot and primers for qPCR and RLM-5’-RACE. (XLSX 83 kb) [file 12864_2018_5395_MOESM1_ESM.xlsx]

## Sheet: Table_S1
Table S1 Statistics of sRNA sequences from banana
		ck (averaged)				cold (averaged)				heat (averaged)
lib	type	Total	% of Total	uniq	% of uniq	Total	% of Total	uniq	% of uniq	Total	% of Total	uniq	% of uniq
Raw reads	NA	14561222	100	1356917	100	12783431	100	1147518	100	9979220	100	1199851	100
3ADT&length filter	Sequence type	2135991	14.67	452940	33.38	2147905	16.8	438793	38.24	1027027	10.29	481079	40.09
Junk reads	Sequence type	11063	0.08	5262	0.39	9753	0.08	6007	0.52	3688	0.04	1955	0.16
Rfam	RNA class	1858978	12.77	54825	4.04	1153547	9.02	50208	4.38	1476299	14.79	57594	4.8
mRNA	RNA class	2084034	14.31	143057	10.54	1083555	8.48	111275	9.7	1319223	13.22	141504	11.79
Repeats	RNA class	60774	0.42	1530	0.11	49553	0.39	1590	0.14	75747	0.76	1559	0.13
rRNA	RNA class	1417279	9.73	36661	0.25	838242	6.56	32058	0.25	875424	8.77	34915	0.35
tRNA	RNA class	324012	2.23	11647	0.08	231730	1.81	11519	0.09	501515	5.03	15782	0.16
snoRNA	RNA class	7135	0.05	1084	0.01	6975	0.05	1159	0.01	6645	0.07	1054	0.01
snRNA	RNA class	4207	0.03	1550	0.01	5070	0.04	1791	0.01	4800	0.05	1658	0.02
other Rfam RNA	RNA class	106345	0.73	3883	0.03	71530	0.56	3681	0.03	87915	0.88	4185	0.04
Clean reads	Sequence type	8855982	60.82	706218	52.05	8582968	67.14	545673	47.55	6339564	63.53	522537	43.55
Overview of reads from raw data to cleaned sequences. Data were calculated from two replicates.
3ADT&length filter: reads removed due to 3ADT not found and length with <18 nt and >25 nt were removed (for plants)
Junk reads:Junk: >=2N, >=7A, >=8C, >=6G, >=7T, >=10Dimer, >=6Trimer, or >=5Tetramer
Rfam:Collection of many common non-coding RNA families except micro RNA; http://rfam.janelia.org
Repeats:Prototypic sequences representing repetitive DNA from different eukaryotic species; http://www.girinst.org/repbase.
Notes:There is overlap in mapping of reads with rRNA, tRNA, snRNA, snoRNA and repeats.
mRNA_Database:http://banana-genome.cirad.fr/content/download-dh-pahang
All accession numbers for the Samples:
Accession No.	Status	Sample title	Platform
GSM2054847	Public	CK(ck)	GPL21415
GSM2054848	Public	LT(cold)	GPL21415
GSM2054849	Public	HT(heat)	GPL21415
GSM2054850	Public	CK_rep(ck)	GPL21415
GSM2054851	Public	LT_rep(cold)	GPL21415
GSM2054852	Public	HT_rep(heat)	GPL21415
GSM2054853	Public	degradome(mixed)	GPL21416

## Sheet: Table S2
Table S2 Summary of known miRNAs in banana
miR_name	miR_seq	len	genome ID	strand	start	end	genome_seq	dG	miR*_seq	ck (normalized average)	cold (normalized average)	heat (normalized average)	overall expression
mac-miR156a	UUGACAGAAGAGAGUGAGCAC	21	chr4	+	1710753	1710890	gattccggcgtcgtccggggtgatctacTTGACAGAAGAGAGTGAGCACacagcggcgtgggtgtcgccgggatgccgtcgctgttgcgTGCTCACGTCTCTCTCTGTCATCcctttctccctggcggtgccggatga	-86.1	UGCUCACGUCUCUCUCUGUCAUC	1789.36	1500.54	1284.99	4574.89
mac-miR156b	UUGACAGAAGAGAGUGAGCAC	21	chr10	+	15277787	15277921	tttggtggccggggtcatttgggTTGACAGAAGAGAGTGAGCACacagcgggcggtggcatcgatccgcgggatgccgtcgctgttgcgtGCTCACTCCTCTCTCTGTCATCCCtgtctccctggcgttgcctgc	-79.5	GCUCACUCCUCUCUCUGUCAUCCC	1789.36	1500.54	1284.99	4574.89
mac-miR156c	UUGACAGAAGAUAGAGAGCAC	21	chr1	+	17288405	17288494	gctgTTGACAGAAGATAGAGAGCACagatggtgacatgcgtgggctgctgcatctcactcctttgtGCTCTCTATGCTTCTGTCATCacc	-47.6	GCUCUCUAUGCUUCUGUCAUC	175.934	210.891	481.938	868.763
mac-miR156d	UUGACAGAAGAUAGAGAGCAC	21	chr9	-	26346262	26346364	ggtgatgctgTTGACAGAAGATAGAGAGCACagatgatgacatgcgatggcctcctcctgCATCTCACTCCTTTGTGCTCTCtatgcttctgtcatcaccttc	-50.6	CAUCUCACUCCUUUGUGCUCUC	175.934	210.891	481.938	868.763
mac-miR156e	UUGACAGAAGAUAGAGAGCAC	21	chr9	-	26877148	26877252	ggtgatgctgTTGACAGAAGATAGAGAGCACagatggtgacctgcaagctcttctgcatctcactcctttgtGCTCTCTATGCTTCTGTCATCaccttcagcccc	-51.3	GCUCUCUAUGCUUCUGUCAUC	171.341	207.779	475.34	854.46
mac-miR156f	UUGACAGAAGAUAGAGAGCAC	21	chr4	+	10031542	10031625	TTGACAGAAGATAGAGAGCACagatgatggcttgcaactctttttgcattccactcctttgtGCTCTCTATGCTTCTGTCATCa	-46.9	GCUCUCUAUGCUUCUGUCAUC	161.449	192.958	457.745	812.153
mac-miR156g	GCUCACUGCUCUCUCUGUCAUC	22	chr4	-	6454591	6454711	gtagaggaacaggcgatggTGACAGAAGAGAGTGAGCACCcatgatgcttctgtgcatggtgcatgggggagtctatgcgtGCTCACTGCTCTCTCTGTCATCggctccttaagcttcagc	-59	UGACAGAAGAGAGCGAGCACC	146.965	107.594	96.2227	350.782
mac-miR156h	UUGACAGAAGAGAGUGAGCACC	22	chr4	+	21058196	21058324	gatgggatgcgaagcgaagcaggTTGACAGAAGAGAGTGAGCACCcgccggaggtaaatggcatgacagggtgctgtttccgttgcgtgctcaaatctcttgttgtcaacctttcgctgttatttcttc	-56.9	ND	48.0461	45.3497	24.1931	117.589
mac-miR156i	UUGACAGAAGAGAGUGAGCACU	22	chr2	-	16923920	16924050	tgagtgggcatgatggaggTTGACAGAAGAGAGTGAGCACTcatggtcttttcccgcattcatcaagggtttaatgctcgaagctatgggtGCTCACTTCTCTCTCTGTCAACtcccaccaaccccacgtc	-66.8	GCUCACUUCUCUAUCUGUCAAC	37.801	21.7856	36.8396	96.4262
mac-miR156j	UUGACAGAAGAGAGCGAGCAC	21	chr6	+	2769446	2769572	tatggcatgaaaggtatgtaggTTGACAGAAGAGAGCGAGCACacggcggcaattgcaccgatttgatgctgtttctgttgcgtGCTCGCTCCTCTTTCTGTCGGCtctctccacctctttgtcccg	-52.5	GCUCGCUCCUCUUUCUGUCGGC	43.8067	25.7871	16.4953	86.0891
mac-miR156k	GCUCACGUCUCUCUCUGUCAGC	22	chr7	+	13179695	13179789	tgtgggctgacagaagagagtgagcacacagcggcgattgcatcgatctgatgccttatctgttgcgtGCTCACGTCTCTCTCTGTCAGCtctct	-55.6	ND	32.1485	25.3425	13.7461	71.2371
mac-miR156l	GCUCACUUCUCUUCCUGUCAGC	22	chr7	+	3910614	3910709	gggggtTGACAGAAGAGAGTGAGCAcacagcgggggaaaatggcatgcgacggtgctgtttccgttgcgtGCTCACTTCTCTTCCTGTCAGCcttt	-57.3	UGACAGAAGAGAGUGAGCA	18.3706	14.672	14.8458	47.8883
mac-miR156m	UGACAGAAGAGAGUGAGCACG	21	chr3	+	720155	720278	catgtgtggcgaagggcggtTGACAGAAGAGAGTGAGCACGcatcgggttgaaatggcacaagacggtgctgtttccgctgcgtgcttacttctcttcctgtcagtcagcgtttgttgtacttt	-63.2	ND	9.53856	3.55684	14.8458	27.9412
mac-miR156n	CUGACAGGAGAGAGUGAGCAC	21	chr10	-	28527269	28527378	aacggtatgtgggCTGACAGAAGAGAGTGAGCACacagcggtgattgcatcgatctgatgccgttcctgttgcgtGCTCATTTCTCTTTCTGTCAGCtcaccctatctct	-61.7	GCUCAUUUCUCUUUCUGUCAGC	6.35904	4.00144	8.24766	18.6081
mac-miR156o	UUUACAGAAGAGAGUGAGCAC	21	chr2	-	16919149	16919259	ggaggTTGACAGAAGAGAGTGAGCACccatggtgttttcttgcatggaaagggagagacagagtccatgctccaaagctatgcgtGCTCGCTCCTCTATCTGTCAGCcacc	-56.4	GCUCGCUCCUCUAUCUGUCAGC	5.2992	3.11223	8.24766	16.6591
mac-miR156p	GCUCAUUUCUCUUUCUGUCAGC	22	chr5	-	25705529	25705646	tgtgaatggtatgtaggcTGACAGAAGAGAGTGAGCAcacagcggcaattgcaccgatccgatgccgtttctgttgcgtGCTCATTTCTCTTTCTGTCAGCtctctctatctctcttc	-51.7	UGACAGAAGAGAGUGAGCA	0.70656	3.55684	0.549844	4.81324
mac-miR159	UUGGACUGAAGGGAGCUCCUC	21	chr7	-	6246705	6246801	agcagaaatgggagctgctttcagaccaaaacaatatcatttcctagatgttatctcttcatattgctTTGGACTGAAGGGAGCTCCTAtttcttct	-41.4	ND	2251.1	2654.29	369.495	5274.89
mac-miR160a	UGCCUGGCUCCCUGUACGCCA	21	chr8	+	4670172	4670258	tgTGCCTGGCTCCCTGTATGCCAcacgtatagaccaatccttggagtgattggctactgtgggTGGCGTGCAAGGAGCCAAGCAtgc	-47	UGGCGUGCAAGGAGCCAAGCA	84.7872	64.9123	182.548	332.248
mac-miR160b	UGCCUGGCUCCUUGUAUGCCA	21	chr1	-	20032773	20032873	acaagggatgTGCCTGGCTCCTTGTATGCCAcacatgtagaccgatccacgggcgattggttactgtgggtggtgtgcaaggagccaagcatgcctctctc	-55.8	ND	13.4246	16.0058	22.5436	51.974
mac-miR160c	UGCCUGGCUCCUUGUAUGCCA	21	chr8	-	34404907	34404995	gttgTGCCTGGCTCCTTGTATGCCAcacatggacaccaatctttgggtgattggtgactgtgggtggtgtgcaaggagccaagcatgcc	-56.6	ND	13.4246	16.0058	22.5436	51.974
mac-miR162a	UCUAUAAACCUCUGCAUCCGG	21	chr3	-	9020493	9020646	agaagggtaaatgaaaaaggtgatgtcTGGACGCAGCGGTTTATCGATCttttcctcgccttgttggatttggttctgatttggtcgggattcggagggtgcaaagctggaatcggTCGATAAACCTCTGCATCCGGcctttcaaatccctgtt	-59.5	UGGACGCAGCGGUUUAUCGAUC	36.0346	34.2346	39.5888	109.858
mac-miR162b	GGACGCAGCGGUUUAUCGAUC	21	chr4	+	9687992	9688136	gagtgatctctGGACGCAGCGGTTTATCGATCtcttcctggccttgttggtccctctttcatggtggattagatcgattgctcctttctgtttgaggttacaaagcgggaatcggTCGATAAACCTCTGCATCCGGActtcagtg	-55.9	UCUAUAAACCUCUGCAUCCGGA	12.3648	14.672	13.1963	40.233
mac-miR162c	UGGACGCAGCGGUUUAUCGAUC	22	chr1	+	14212886	14213051	tatccgtctctcttgtctgtaaaagaacgaaagcaagaaagaaaggtgatgtcTGGACGCAGCGGTTTATCGATCttttcctggccttgttggatttggttctgatctggttgggagttcgagggtgcaaagctggaatcggTCGATAAACCTCTGCATCCGGTGT	-63	UCGAUAAACCUCUGCAUCCGGUGU	4.94592	6.22446	7.14797	18.3184
mac-miR164a	UGGAGAAGCAGGUCACGUGCA	21	chr11	+	5005363	5005478	tttaggtgaggagacccttgtTGGAGAAGCAGGTCACGTGCAaagcttcgttccaaacccccccctctccatctctgCACGTGCTCCTCTTCTCCAACatggattcctcacctctc	-52.8	CACGUGCUCCCCUUCUCCAAC	110.577	56.4648	614.176	781.217
mac-miR164b	UGGAGAAGCAGGUCACGUGCA	21	chr11	+	23428258	23428368	tttaggtgaggagacccttgtTGGAGAAGCAGGTCACGTGCAgaggcccggcttcgaccctcattacctctgCACGTGATCCTCTTCTCCAACatggattcctcactttcg	-63.2	CACGUGAUCCUCUUCUCCAAC	110.577	56.4648	614.176	781.217
mac-miR164c	UGGAGAAGCAGGGCACGUGCA	21	chr11	+	4101610	4101721	ggcagcccttgtTGGAGAAGCAGGGCACGTGCAaagcttttctctctctctctcgctctctcgtctaactctccacctttgCACGTGCTCCCCTTCTCCAACataggcttct	-48.09	CACGUGCUCCCCUUCUCCAAC	149.438	181.399	156.156	486.992
mac-miR164d	UGUAGAAGCAGGGCACGUGCA	21	chr8	-	7293937	7294050	tatggtgaggaagccattgtTGGAGAAGCAGGGCACGTGCAaagtctctctctctctctctacgtctccatctttgcatgtgatctccttctccaacataggcatctcacctcc	-51.4	ND	0.70656	5.33526	8.24766	14.2895
mac-miR164e	UGGAGAAGAGGAUCACGUGCA	21	chr11	-	23428310	23428416	aaagtgaggaatccatgtTGGAGAAGAGGATCACGTGCAgaggtaatgagggtcgaagccgggccTCTGCACGTGACCTGCTTCTCcaacaagggtctcctcaccta	-68.5	UCUGCACGUGACCUGCUUCUC	1.41312	0	3.29907	4.71219
mac-miR164f	UGGAGAAGCGGGGCACGUGCA	21	chr6	-	31952808	31952909	tctgcagggTGGAGAAGCAGGGCACGTGCActgcttgcactccgcttccaccagagaagaccgtgccagttcttcatgtgctcgtcttctccaccgtgcaca	-52.4	ND	0.70656	1.77842	0.549844	3.03482
mac-miR164g	UGGAGAAGCGGGGCACGUGCA	21	chrUn_random	-	80188092	80188202	tgtggtgagcaggcccttgtTGGAGAAGCAGGGCACGTGCAaaacctctctcttctcaacgtctccatgtttgCACGTGCTCTTCTTCTCCAACataggcttctcacctct	-60.1	CACGUGCUCUUCUUCUCCAAC	0.70656	1.77842	0.549844	3.03482
mac-miR166a	UCUCGGACCAGGCUUCAUUCC	21	chr9	+	30332508	30332635	aaagggaagtagatgtatggaatgaagcttgattcaagatctttccaaagacttccatggatggtttcgtagcatctgtttgaagagaTCTCGGACCAGGCTTCATTCCtcacatcttgctttccggc	-55.1	ND	2961.19	2507.57	1325.12	6793.89
mac-miR166b	UCGGACCAGGCUUCAUUCCCA	21	chr9	-	16510731	16510859	tttctgatagttgaggggagtgtcgtctggtacgaagccattggaacaaacaaagagcaacttctcactccatttcttgtgctggcaaatggttTCGGACCAGGCTTCATTCCCCctaactagtggcag	-50.2	ND	1118.84	911.884	489.361	2520.08
mac-miR166c	UCGGACCAGGCUUCAUCCCCC	21	chr1	-	17593876	17594017	ctcttcctctcatgagagttgaggggagtgtcgtctggttcgaagccatcaatgaacagacaaaagagcaccctctcgatcgttctctctccctcgaggatggttTCGGACCAGGCTTCATTCCCCccaactcatggaaatg	-65.4	ND	1049.6	956.345	488.262	2494.2
mac-miR167a	UGAAGCUGCCAGCAUGAUCUG	21	chr3	+	29514519	29514623	aaaagcagcTGAAGCTGCCAGCATGATCTGatggctgctcctcctctatcctctcacaacttcacaaggaatcaatcAGATCATCTGGCAGTTTCATCtgctgat	-45	AGAUCAUCUGGCAGUUUCAUC	30.7354	42.2374	53.3349	126.308
mac-miR167b	UCAGAUCAUCCGGCAGUUUCA	21	chr3	-	15307493	15307629	acggtgtgcaccacaagtagcTGAAGCTGCCAGCATGATCtgatcatatcctggatctgtgcgttgtatggatctccacagggagaaaaaaaacTCAGATCATCTGGCAGTTTCAtctgctgatgggagcacatgaa	-65	UGAAGCUGCCAGCAUGAUC	50.1658	23.1194	21.9938	95.279
mac-miR167c	AGAUCAUCUGGCAGUUUCAUC	21	chr1	+	3895764	3895868	atggtgcaccgtaaggagaTAAAGCTGCCAGCATGATCTGAtctttcccctcataagaagccaatcAGATCATCTGGCAGTTTCATCtgctgatgggagcacgtg	-48.9	UAAAGCUGCCAGCAUGAUCUGA	26.1427	26.6763	18.1449	70.9639
mac-miR167d	UGAAGCUGCCAGCAUGAUCUGA	22	chr9	+	6938410	6938540	ccaggtgcaccattagaagcTGAAGCTGCCAGCATGATCTGAtgctcacattaagcctcttcatcatccagattttgggtgaggaagcatcagatcatgttgcagtttcatctgctgatgggagcaccaga	-68.9	ND	7.0656	10.2259	10.447	27.7385
mac-miR167e	UGAAGCUGCCAGCAUGAUCUGA	22	chr4	+	26902932	26903048	gagggtgcaccataagaagcTGAAGCTGCCAGCATGATCTGAtgactctatcttctgaatcttggatgaggatatgcagatcatgttgcagctccatctactggtgggagcaccaga	-50.7	ND	7.0656	10.2259	10.447	27.7385
mac-miR167f	UGAAGCUGCCAGCAUGAUCUGC	22	chr1	-	10765518	10765602	caagtggcTGAAGCTGCCAGCATGATCTGAtcatctcccagatctgtctaaacgaatcagatcatgtggccgcttcatctgctgc	-37.7	ND	7.0656	10.2259	10.447	27.7385
mac-miR167g	UGAAGCUGCCAGCAUGAUCUGU	22	chr2	-	15064266	15064435	ccatgggtttaactgtgatgggggtgcaccatgagaagcTGAAGCTGCCAGCATGATCTGAgaattcctccatcctctctatcttctggatcttggatgaagtcatgcagatcatgttgcagcttcatctactggtgggagcaccaaaagagcacagagaaaactcagcc	-71	ND	7.0656	10.2259	10.447	27.7385
mac-miR167h	UAAAGCUGCCAGCAUGAUCUGA	22	chr3	-	25589927	25590068	ggattcctccggtgcaccacgagtggaTGAAGCTGCCAGCATGATCTGAtcatcccttggatctgtgtgtcatggacctccgcaggagataaatcAGGTCATCTGGCAGTTTCATCtgctgatgggagcatcagaagaaaga	-71.3	AGGUCAUCUGGCAGUUUCAUC	7.0656	2.22302	9.34735	18.636
mac-miR167i	UGAAGCUGCCAGCAUGAUCUU	21	chr5	-	2072596	2072707	ccaggggaatgagTGAAGCTGCCAGCATGATCTAactttgaatgacttggtgtgttcatcaagggttagtcattgctaggtcatgctgcgacagcttcacttcttccccatc	-58.1	ND	4.59264	4.00144	3.84891	12.443
mac-miR167j	UGAAGCUGCCAGCAUGAUCUA	21	chr4	+	21644991	21645139	gaagtgctcaggggaatgagTGAAGCTGCCAGCATGATCTAacactgaatgaccagaacacttgcaacaacaatgtttgtgttcatcgaggttagtctttgctaggtcatgctgtgacagcctcacttcttcccattgttgggcacaga	-68.1	ND	3.17952	4.44605	3.84891	11.4745
mac-miR167k	UGAAGCUGCCAGCAUGAUCUC	21	chrUn_random	-	59818165	59818306	caagcatgggaacgagTGAAGCTGCCAGCATGATCTAgctttggatgactagacctggattcatatgtgataatatctaattaattacgaggttaatcattgctaggtcatgctgcgacagcctcacttcttcccatgttta	-62.7	ND	2.11968	0.889209	0.549844	3.55873
mac-miR168a	UCGCUUGGUGCAGGUCGGGAA	21	chr1	+	22643199	22643359	tcgtcgccacactctcggctTCGCTTGGTGCAGGTCGGGAAtcgatcgatcggtgatgggacgccggatccctctgcttccggaatccgatcggatctccactggtcccgccggcacgcttcccctcttgcatcaagtgaattcgagaatacttggcgaaa	-77.3	ND	2570.11	2143.88	3504.16	8218.15
mac-miR168b	CGCUUGGUGCAGGUCGGGAACC	22	chr1	-	9258432	9258584	tcgtcgccacactctcgggttCGCTTGGTGCAGGTCGGGAACCaacccttcggtgattgaccgccggattccggtcaggtccctcgccgtcgaccctaccgttggctcgcttcctcacttgcatcaagtgaattcgagaatacctggcgaaaa	-75.8	ND	107.397	64.0231	29.1417	200.562
mac-miR168c	CGCUUGGUGCAGGUCGGGAACC	22	chr1	-	15646615	15646775	gtcgccacactctcgggctCGCTTGGTGCAGGTCGGGAACCgatcagtcggggttaggccgccggattccgccgctgccgacgccttatccggtccgccctccccccgctttggctggcttgcttccccacttgcatcaagtgaattcgagaatacttggc	-77.8	ND	107.397	64.0231	29.1417	200.562
mac-miR168d	UCGCUUGGUGCAGGUCGGGAUU	22	chr1	+	22643200	22643360	cgtcgccacactctcggctTCGCTTGGTGCAGGTCGGGAATcgatcgatcggtgatgggacgccggatccctctgcttccggaatccgatcggatctccactggtcccgccggcacgcttCCCCTCTTGCATCAAGTGAATtcgagaatacttggcgaaaa	-77.3	CCCCUCUUGCAUCAAGUGAAU	10.5984	7.11367	23.0935	40.8055
mac-miR169a	UAGCCAAGAAUGACUUGCCUG	21	chr7	+	24973993	24974176	acgagtggaagggaggtctcacatggagatgagagcctgtctttggTAGCCAAGAATGACTTGCCTGtgtcctcacgcagggttttgaggtttctcagagctgtttgtggtttcatgggcagtcatcttggctaacctgagaagctctcgtcctccatgccagacctaaatctcttcctctatg	-96.2	ND	4.23936	4.00144	3.84891	12.0897
mac-miR169b	UAGCCAAGAAUGACUUGCCUG	21	chr8	-	857783	857957	accatgaagggatgtcatacatggagataagagtccatctttggTAGCCAAGGATGACTTGCCTGtgtcctcctgatggctttactggcctcagaaaccattttggattcacaggcagtctccttggctagtataagtgacttctatctgacatgttaggcatcaacttcatcat	-78.2	ND	2.47296	4.00144	1.64953	8.12394
mac-miR169c	CAGCCAAGGAUGACUUGCCGA	21	chr7	+	3704768	3704933	gagcttgttgagggctttgcatgaagaggcagagagtagagtaCAGCCAAGGATGACTTGCCGAcattgcctcgagaaaaaagagtgcctcacctgcaagttgccggcaagtttgtccttggctacatttggctctcttcttctcatgtaatgctcttgcaggaat	-74.3	ND	0	0	7.14797	7.14797
mac-miR169d	UAGCCAAGGAUGACUUGCCGG	21	chr8	-	864068	864244	accatgaagcaatgtcttacatggaaataagagtccatctttggTAGCCAAGGATGACTTGCCGGtgtcctcctttaggtcttgtctggcttcagacgaccattgtggcttcacaGGCAGTCTCCTTGGCTACTCtaagtgacctttatctctcatgttagacctcagcttcatcat	-74.6	GGCAGUCUCCUUGGCUACUC	2.47296	2.66763	1.64953	6.79012
mac-miR169e	UAGCCAAGGAUGACUUGCCGG	21	chr5	-	25042398	25042581	ctctcatctaaggccttgcatgggaggatgaggtcacagtgtgTAGCCAAGGATGACTTGCCGGcgagcttactcatgcatgttcatcttgaatagcagtagtagcacgcaccgttgttaaaggcCGGCAAGTCGTTTTTGGCTACatgtttgcctcttcttatcatgctaggccaaagatgat	-97.4	CGGCAAGUCGUUUUUGGCUAC	2.47296	2.66763	1.64953	6.79012
mac-miR169f	UUAGCCAAGGAUGACUUGCCU	21	chr9	+	897973	898133	tggggataagatcgtgcttcgTTAGCCAAGGATGACTTGCCTacggcctctcgaagagcttctcgatggtttgcatgcgactctgagcaaccatgacggaggtctttgtgtggttttacaGGCAGTCTCCTTGGCTAATCtaagtggctcttatccctcat	-71.7	GGCAGUCUCCUUGGCUAAUC	1.41312	0.444605	2.19938	4.0571
mac-miR169g	CAGCCAAGGAUGACUUGCCGGC	22	chr1	+	11762114	11762273	gcttgctgagggctttgcatgaagaggcagagagtggaatgCAGCCAAGGATGACTTGCCGGCattgccttgtaacaaaatctccttgtttgcgagttgctggcaagtttgtccttggctacctttggctctcttcttctcatgtgaagctcttgcatga	-84	ND	0	2.22302	1.09969	3.32271
mac-miR171a	CGAUUGAGCCGUGCCAAUAUC	21	chr8	-	3226100	3226223	ggctgaggctgggtgagagtgtgaTGTTGGTACGGCTCAATCAAAtcaactgcgatttgtgtagctatatatatagcttgatcCGATTGAGCCGTGCCAATATCgctctttgcttagtccattc	-60.5	UGUUGGUACGGCUCAAUCAAA	35.328	37.7914	69.8302	142.95
mac-miR171b	CGAUUGAGCCGUGCCAAUAUC	21	chr11	-	22771337	22771461	ccttgagatagttactatgatgtcggctcggctcactcagagtgcatgcactactcaggcaatgcaaagtcctcatgctttgttctcTGATTGAGCCGTGCCAATATCttagtactctttcatcc	-51.9	ND	35.328	37.7914	69.8302	142.95
mac-miR171c	UGAGCCGAACCAAUAUCACUC	21	chrUn_random	-	20350766	20350862	gaagaagaagacatggcgtggtattggatcggttcatgtcttatgattggctcgacaggacaCGAGCCGAACCAATATCACTCgtgtattcttcatt	-47.1	ND	17.3107	17.7842	28.0421	63.137
mac-miR171d	UUGAGCCGCGUCAAUAUCUCU	21	chr4	+	26463970	26464097	ccaggagtgcttgtgatatgagAGGTATTGGCGTGTCTCAATCtgaagacatggttggatgttgaaacagccatgtaattggaTTGAGCCGCGTCAATATCTCTcttcttcaccgcaagcactccatt	-74.1	AGGUAUUGGCGUGUCUCAAUC	13.4246	32.9007	13.7461	60.0715
mac-miR171e	UGAUUGAGCCGUGCCAAUAUC	21	chr8	+	9943031	9943201	aaacgtgagaggaggatgacatctcaccttggaatagttactatgatgttggcccgggtcactcagactgtactactaaggcaatgcaaagcgccttaagaccttattttcTGATTGAGCCGTGCCAATATCttagtactctttcatcatccaactcactcctccatgcaa	-62.2	ND	5.65248	3.55684	9.8972	19.1065
mac-miR171f	UUGAGCCGUGCCAAUAUCAUG	21	chr5	+	27295778	27295876	gaggaacgagatgttggcccggttcaattagaaagtagtgcttctgtcttactagaagttctattgttttaaTTGAGCCGTGCCAATATCACGttcgtt	-51.5	ND	4.23936	7.11367	6.04829	17.4013
mac-miR171g	CGAGCCGAACCAAUAUCACUC	21	chrUn_random	-	19978148	19978244	gaagaagaagacatggcgtggtattggatcggttcatgtcttatgattggctcaacagggtaCGAGCCGAACCAATATCACTCatgtatccctcatt	-36.9	ND	6.71232	2.66763	0.549844	9.92979
mac-miR171h	UUGAGCCGCGCCAAUAUCACU	21	chr1	-	13597770	13597853	agcgatattggtgaggttcaatccgatgactggctttacttgtgacagtaaaccggtctcagaTTGAGCCGCGCCAATATCACT	-45.7	ND	0.70656	1.77842	1.09969	3.58467
mac-miR172a	AGAAUCUUGAUGAUGCUGCAU	21	chr9	+	28420262	28420352	cggtgctttcgggtgtggcatcatcaagattcacatggacaagccagttgttgtgattaatgAGAATCTTGATGATGCTGCATcagcaaac	-38.3	ND	9.53856	17.7842	3.84891	31.1717
mac-miR172b	AGAAUCUUGAUGAUGCUGCAC	21	chr2	-	3107285	3107382	cgtttgcaagtGTAGCATCATTAAGATTCACatagttcgagcgtctgtctctgctctaatttgaagtgAGAATCTTGATGATGCTGCACcagcaatag	-44	GUAGCAUCAUUAAGAUUCAC	9.53856	17.7842	3.84891	31.1717
mac-miR172c	AGAAUCUUGAUGAUGCUGCAC	21	chr4	-	24793671	24793766	tgtttgcgagtGCAGCATCATCAAGATTCACatagtttcagcatctttggcctctgatatcatatgAGAATCTTGATGATGCTGCACcagcaattg	-46.7	GCAGCAUCAUCAAGAUUCAC	9.53856	17.7842	3.84891	31.1717
mac-miR172d	AGAAUCUUGAUGAUGCUGCAA	21	chr5	-	21272883	21272994	cacagtcgatgtttgcgggtGTAGCATCATCAAGATTCACatgagtcgggcggccgcgttacgattgcaagtgAGAATCTTGATGATGCTGCATcggcaataagcgactaat	-56.1	GUAGCAUCAUCAAGAUUCAC	1.41312	0	1.09969	2.51281
mac-miR390a	AAGCUCAGGAGGGAUAGCGCC	21	chr5	+	10271990	10272130	aaaagtaaggaagaatctgtaAAGCTCAGGAGGGATAGCGCCatggacgatgaggaacatgaattctgaaaccatttggtggttctgctttcgagtctaatgcgctatctatcctgagttctatgggttcttcgtactact	-58.8	ND	8.832	18.6734	3.84891	31.3543
mac-miR390b	AAGCUCAGGAGGGAUAGCGCC	21	chrUn_random	+	102643149	102643276	tatagaagaatctgtaAAGCTCAGGAGGGATAGCGCCatggatgatgtggaacatgaattctgaaagcttttggtgattctatttgtctaatgCGCTATCTATCCTGAGTTTaatggctttttcttac	-48.1	AAGCUCAGGAGGGAUAGCGCC	8.832	18.6734	3.84891	31.3543
mac-miR390c	CGCUAUCUAUCCUGAGUUUCA	21	chr11	-	23541964	23542082	aaaagtatggaagaatctgtaAAGCTCAGGAGGGATAGCGCCatgggtaagtaggaacttgtgttctgtttgtctagaggCGCTATCTATCCTGAGTTTCAtgggttcttcctactcca	-64.1	AAGCUCAGGAGGGAUAGCGCC	8.47872	20.4518	1.09969	30.0302
mac-miR390d	CGCUAUCUAUCCUGAGUUUCA	21	chr7	-	24837913	24838060	ccatgttgtgggttctaaaagtatggaacaatctgtaaagctcaggagggatagcgccatagatggtgaggaaggaactctgtgttctcatccaaatgCGCTATCTATCCTGAGCTTCAtggattctccctactaccaaaaagcatat	-57.9	ND	5.2992	14.672	0.549844	20.521
mac-miR393a	UUCCAAAGGGAUCGCAUUGAUC	22	chr2	-	9506417	9506533	gtgggcagctgaaggagaaTTCCAAAGGGATCGCATTGATCtctctcgtgctcccttcttttcttccggattcgagagatcatgccattcctttggaattttccatctgttgccgaa	-57.8	ND	1445.62	1432.07	1492.83	4370.52
mac-miR393b	UUCCAAAGGGAUCGCAUUGAUC	22	chr9	+	24592575	24592699	atgggcagctgaaggagaaTTCCAAAGGGATCGCATTGATCtcccttttcctctttgccttctttctccacctatggttttaggagaTCATGCGATTCCTTAGGAATTttccgtcggttgctgaa	-60.6	UCAUGCGAUUCCUUCGGAAUU	1445.62	1432.07	1492.83	4370.52
mac-miR393c	UUCCAAAGGGAUCGCAUUGAUU	22	chr4	-	3449283	3449388	gcgggcagctgaaggagaaTTCCAAAGGGATCGCATTGATTtctttatatatctatagtctcgagtgaTCATGCGATTCCTTTGGAATTttccatctgttgctata	-54.3	UCAUGCGAUUCCUUCGGAAUU	219.74	239.197	272.173	731.11
mac-miR393d	UUCCAAAGGGAUCGCAUUGAUU	22	chr4	-	8746681	8746785	gtgggcagcagaaggagaaTTCCAAAGGGATCGCATTGATTtctgtctgctgaacagttttgagcggtcatgcgattcctctggaatttcccatctgttgctgaa	-53.4	ND	219.74	239.197	272.173	731.11
mac-miR393e	UCCAAAGGGAUCGCAUUGAUC	21	chr5	-	28897998	28898129	tgtggctccaggaagcaTCCAAAGGGATCGCATTGATCcacactctctctctctctctctctctctccatccatccgatcgtgttagcgagcttggATCATGCGATCCTTTTGGATccctccttcagccatt	-52.4	AUCAUGCGAUCCUUUUGGAU	35.6813	47.5727	38.4891	121.743
mac-miR393f	AUCAUGCGAUCUUUUUGGAUA	21	chr3	-	19125600	19125712	actgtggctgcagggagcatccaaagggatcgcattgatcccttgaggcacgtttacttcattgacagtaatcggATCATGCGATCTTTTTGGATAcctcctccggccacttt	-51.6	ND	2.82624	0	12.0966	14.9228
mac-miR396a	UUCCACAGCUUUCUUGAACUG	21	chr1	+	20684874	20684991	ggatggtcctctttgtagtcTTCCACAGCTTTCTTGAACTGcttccgttgaatgggagtgaagacaatctcaattgcaGTTCAATAAAGCTGTGGGAGAtgacaaggagcggccaaag	-60.1	GUUCAAUAAAGCUGUGGGAGA	468.096	1015.03	341.453	1824.58
mac-miR396b	UUCCACAGCUUUCUUGAACUG	21	chr6	+	33454008	33454118	gtatgatcctatttgcagtcTTCCACAGCTTTCTTGAACTGcatctgttcttctcactctgggaaattgcgGTTCAATAAAGCTGTGGGAAActacaggtggagatcaaat	-50.8	GUUCAAUAAAGCUGUGGGAAA	468.096	1015.03	341.453	1824.58
mac-miR396c	UUCCACAGCUUUCUUGAACUU	21	chr9	+	8228429	8228594	gtcatgaggtttgtgaggagatatggtagaagatgggttgcctcatatttTTCCACAGCTTTCTTGAACTTgagataggaacagaagcttaaactaagCTCAAGAAAGTTGTGGGAAAAcatgggtaagcccagatatccgattgcatctttctctacttcgttca	-59.3	CUCAAGAAAGCUGUGGGAAAA	116.936	204.963	56.634	378.532
mac-miR396d	UUCCACAGCUUUCUUGAACUU	21	chr6	+	33451829	33451942	tgccattcccTTCCACAGCTTTCTTGAACTTctcctgtataaccctccctccgacacagaggtgggaggaggaagcgaagaagagGGTCAAGAAAGCTGTGGGAAgggatgaca	-60	GGUCAAGAAAGCUGUGGGAA	116.936	204.963	56.634	378.532
mac-miR396e	UUCCACAGCUUUCUUGAACUC	21	chr10	-	11558624	11558729	agatgggttgcctcatatttTTCCACAGCTTTCTTGAACTTgagattgaaacgaaagcttaagctaagCTCAAGAAAGCTGTGGGAAAAcatgggtaaacccaaac	-48.5	CUCAAGAAAGCUGUGGGAAAA	45.2199	83.5857	21.4439	150.249
mac-miR396f	UUCCACAGCUUUCUUGAACUC	21	chr4	-	20974668	20974773	ccatcgagcctcttcgttcctTTCCACAGCTTTCTTGAACTTcccgtgggcgctggactcgagcaaGTTCAGGAAAGCTGTGGGAAtgcatggagaggttggaatc	-54.6	GUUCAGGAAAGCUGUGGGAAU	45.2199	83.5857	21.4439	150.249
mac-miR396g	UUCCACAGCUUUCUUGAACUUU	22	chr9	-	5955805	5955932	caagtccatgccattcccTTCCACAGCTTTCTTGAACTTCtcttgtacaaaacctccaaaacacaggtaggagggagagaagaagagGGTCAAGAAAGCTGTGGGAAgggatggcaattcaggacttc	-64.8	GUCAAGAAAGCUGUGGGAA	20.137	23.1194	10.9969	54.2533
mac-miR396h	UUCCACAGCCUUCUUGAACUG	21	chr3	-	9720190	9720326	gcatgatggatggccctctttgtagtcTTCCACAGCTTTCTTGAACTGcagtcatcatcctttggaagtgggcatatacctcagttgcagTTCAATAAAGCTGTGGGAAACtacagagagtgaccaaagaattaatc	-56.4	UUCAAUAAAGCUGUGGGAAAC	10.2451	18.2288	10.447	38.921
mac-miR396i	UUCCACAGCCUUCUUGAACUG	21	chr4	-	20980058	20980176	gatggccctctttgtagtcTTCCACAGCTTTCTTGAACTGcactcatcctttggaagtgagcgcatacatctcaattgcagttcaacaaagctgtgggaaattacagtgagtagccgaa	-50	ND	10.2451	18.2288	10.447	38.921
mac-miR396j	UUCCACAGCUUUCUUGAACGG	21	chrUn_random	-	47515523	47515691	ggagggatgtgtgtaagatctggagagatggctctctatgtagtcTTCCACAGCTTTCTTGAACGGcagtcatccctcgatggtgcatgtcccaattgcaGTTCAATAAAGCTGTGGGAAAttacgtggagaagccaatgaattagcagagacgcagaagcatcctgtg	-68.3	GUUCAAUAAAGCUGUGGGAAA	9.18528	14.672	9.8972	33.7544
mac-miR396k	GUUCAAGAAAGCUGUGGGAAA	21	chr6	-	2061074	2061188	atttggtctctctttgtgacttcccacagctttattgaaccgcagcttaagcctccgtcatagagcaaccgatgcaGTTCAAGAAAGCTGTGGAAAActacaaagaggatcattt	-46.1	ND	3.5328	5.33526	0	8.86806
mac-miR396l	UCCCACAGCUUUAUUGAACUGC	22	chrUn_random	+	47515494	47515608	cattggcttctccacgtaattTCCCACAGCTTTATTGAACTGCaattgggacatgcaccatcgagggatgactgccgttcaagaaagctgtggaagactacatagagagccatct	-42.4	ND	1.41312	1.33381	1.09969	3.84662
mac-miR397	UUGAGUGCAGCGUUGAUGAGA	21	chr2	-	8718368	8718473	ggatcgaaggcatcaTTGAGTGCAGCGTTGATGAGAatccagtttccctgatgaataggaacatgggggctTTCACCAACGCTGCACCCAATaatgccttcgacgt	-53	UUCACCAACGCUGCACCCAAU	32.5018	17.7842	113.268	163.554
mac-miR398	UGUGUUCUCAGGUCGCCCCUG	21	chr11	-	18801207	18801325	ggaggagttccaacaggagcgacctgcgaccacatgcgccactacgactccgggccggtttctgccgtttgatttggcagggtgaTGTGTTCTCAGGTCGCCCCTGcaggagctccacc	-63.5	ND	97.152	17.3396	18.6947	133.186
mac-miR399a	UGCCAAAGGAGAGUUGCCCUA	21	chr4	+	3729392	3729551	tggttaagcgagccagttctggggtttctctccttcggcaggcgatagaggaaaggtcccagacaagagggagagagagagagagagttgcatatgtaccttgacaactccaatggccTGCCAAAGGAGAGTTGCCCTAcgactggcttcagcttagaga	-75.1	ND	42.0403	24.8979	7.69782	74.636
mac-miR399b	UGCCAAAGGAGAAUUGCCCUG	21	chr10	-	30806981	30807101	gaggggggtgtgagaatgaCAGTGCAGTTCTTCTTTGGCAtggagtcgaagctggtccaaatgcacgcttaattaccctcctTGCCAAAGGAGAATTGCCCTGccatttgctgcccccgca	-58.4	CAGUGCAGUUCUUCUUUGGCA	17.3107	32.4561	3.29907	53.0659
mac-miR399c	UGCCAAAGGAGAAUUGCCCUG	21	chr9	+	32670472	32670599	gaagagggtgggtgtgagaatgacagtgcagttctcctcttggcaaggagtccaagcaggtgcagatgcatgtggcctccctctctTGCCAAAGGAGAATTGCCCTGccattttcccccactgtccat	-62	ND	17.3107	32.4561	3.29907	53.0659
mac-miR408	UGCACUGCCUCUUCCCUGGCU	21	chr8	-	4033047	4033151	cgggcgcaagacggggacgaggtagagcatgggatggggtcagaaacagagtcgtcgtgtttctgccctttccaTGCACTGCCTCTTCCCTGGCTctcttcccct	-60.1	ND	502.01	129.251	327.811	959.072
mac-miR477	UCUCUCUCCCUCAAAGGUUUC	21	chr11	-	10286618	10286720	ggagcatggttttcttggaTCTCTCTCCCTCAAAGGTTTCtcttcaaccagaggcttagagaaacttttgttggagaggaaccccagaatggtccaatgcatg	-40.7	ND	14.8378	30.2331	3.29907	48.3699
mac-miR528	UGGAAGGGGCAUGCAGAGGAG	21	chr8	-	10341451	10341550	gaggtagcagtagcagTGGAAGGGGCATGCAGAGGAGaggagggaaggcgaaagaaatcctatctcctgtgcctgcccctcccacccctgctgttacgac	-58.4	ND	319.79	107.506	845.407	1272.7
mac-miR529a	AGAAGAGAGAGAGUACAGCUU	21	chr6	+	16449901	16449988	tgggAGAAGAGAGAGAGTACAGCTTcggctcttggcacttcaagtctgggggaggggggagtagatGCTGTACCCTCTCTCTTCTTCt	-45.8	GCUGUACCCUCUCUCUUCUUC	529.92	698.029	480.014	1707.96
mac-miR529b	AGAAGAGAGAGAGUACAGCUU	21	chr8	-	17200644	17200757	cacgaagacccatgggAGAAGAGAGAGAGTACAGCTTcggctctcggcacatgcagtatgttgcagaaggggagaagacGCTGTACCCTCTCTCTTCTTCtgtgtgtcttctgg	-63	GCUGUACCCUCUCUCUUCUUU	529.92	698.029	480.014	1707.96
mac-miR529c	GCUGUACCCUCUCUCUUCUUC	21	chr2	+	10981507	10981619	aaacacaccgaggccaatgggAGAAGAGAGAGAGTACAGCCTcggcatgccgccagtgagagtcccaggtgaagGCTGTACCCTCTCTCTTCTTCtcttggcctgtgatgcaa	-57.8	AGAAGAGAGAGAGUACAGCCU	237.051	445.494	157.255	839.8
mac-miR529d	AGAAGAGAGAGAGUACAGCCU	21	chr6	-	28252494	28252571	aatgggAGAAGAGAGAGAGTACAGCCTcagacgtcagtagtgtctgaggtgagGCTGTACCCTCTCTCTTCTTCtctt	-49.3	GCUGUACCCUCUCUCUUCUUU	39.5674	30.6777	18.6947	88.9398
mac-miR530	UGCAUUUGCACCUGCACCUAA	21	chr5	+	8954379	8954508	agcccaagatggtttcatatggcTGCATTTGCACCTGCACCTAAaggggagcggggtggccgtgaagaaaacgagtttacatccaccatgtAGGTGCAGCGGCAAATGCAACcatatgccattttggttt	-63.1	AGGUGCAGCGGCAAAUGCAAC	13.4246	23.1194	16.4953	53.0394
mac-miR535a	UGACAACGAGAGAGAGCACGC	21	chr8	+	223997	224089	cgtggtTGACAACGAGAGAGAGCACGCcggtccgcaatcatgcgggcggccatggttgtgtgtaccagtgtgctctttctcgtcgtcacctgt	-52.5	ND	4706.75	3530.16	3048.34	11285.2
mac-miR535b	UGACAACGAGAGAGAGCACGC	21	chr9	+	33102102	33102194	cgtggtTGACAACGAGAGAGAGCACGCcggtccgcaatcatgcgggcggccatggttgtgtgtaccagcgtgctctttctcgtcgtcacctgg	-54.4	ND	4706.75	3530.16	3048.34	11285.2
mac-miR535c	UGACGACGAGAGAGAGCACGC	21	chr3	-	20865719	20865817	catggttggcTGACGACGAGAGAGAGCACGCcggtccgcaatcatgcgggcggccatggctgtgtgtaccAGCGTGCTCTTTCTCGTTGTCaccccgct	-60.6	AGCGUGCUCUUUCUCGUUGUC	1555.85	1147.52	1282.24	3985.61
mac-miR535d	UGACGACGAGAGAGAGCACGC	21	chr6	-	4370511	4370603	ccaggTGACGACGAGAAAGAGCACGCtggtacacacagccatggccgctcccatgattgcggaccggcgtgctctctctcgttgtcaacccga	-53.7	ND	958.096	691.36	666.411	2315.87
mac-miR535e	UUGACAACGAGAGAGAGCACGC	22	chr6	+	4370445	4370545	catgtcgggTTGACAACGAGAGAGAGCACGCcggtccgcaatcatgggagcggccatggctgtgtgtaccagcgTGCTCTTTCTCGTCGTCAcctggctcg	-62.6	UGCUCUUUCUCGUCGUCA	106.337	75.1382	100.072	281.547
mac-miR535f	UUGACGACGAGAGAGAGCACGC	22	chr10	-	31626087	31626213	agatggtgctttgagttggttttggTTGACAACGAGAGAGAGCACGCtggtctgcacttatgcagggggacatgaatgtgtacttgcGTGCTTTCTATCGTTGTCaatcattgacatggcgccaagc	-60.6	GUGCUUUCUAUCGUUGUC	76.6618	60.9108	70.3801	207.953
mac-miR535g	UGACAACGAGAGAGAGCACGCU	22	chr3	+	20865662	20865755	gcggggTGACAACGAGAAAGAGCACGCTggtacacacagccatggccgcccgcatgattgcggaccggcgtgctctctctcgtcgtcagccaac	-54.8	ND	5.2992	4.44605	2.74922	12.4945
mac-miR535h	UGACAACGAGAGGGAGCACGC	21	chr8	-	31126722	31126839	cttgtgaggcgaccgtgtgTGACAACGAGAAGGAGCACGCtagtgcacaaccatggccgccgccatagcttgcgaaccggcgtgctctctctcgttgtcaaccaacgacgcccacgca	-61.9	ND	0.70656	1.33381	1.64953	3.68991
mac-miR535i	UGACAACGAGAGAAAGCACGC	21	chr10	+	31626046	31626139	caatgatTGACAACGATAGAAAGCACGCaagtacacattcatgtccccctgcataagtgcagaccAGCGTGCTCTCTCTCGTTGTCaaccaaaa	-38	AGCGUGCUCUUUCUCGUUGUC	0.70656	0.444605	0.549844	1.70101
mac-miR827	UUUUGUUGAUGGUCAUCUAAUC	22	chr10	+	23932889	23933037	cagctttgaatctgTTTTGTTGATGGTCATCTAATCatttccaaattcctccctgtcttgttgagtgaggccatgaTTAGATGACCATCAGCAAACAAGTtcacaagacatgcacatccttgatcttttccctactgtgtgcatattct	-53.4	UUAGAUGACCAUCAGCAAACAAGU	115.876	104.037	96.7726	316.686
mac-miR828	UCUUGCUCAAGUGAGUAUUCCA	22	chr2	+	14499243	14499325	aaggccTCTTGCTCAAGTGAGTATTCCAttcgccgcctcccccgggcctcaccaatgaaatactcacctgggcaagatgcatt	-35.2	ND	3.5328	0.889209	3.29907	7.72108
miR_name	miR_name comes from the most matching miR family name in a cluster
miR_seq	a read at 5' or 3' of maximum mapped score in each cluster
len	miR_seq length
genome ID	feference genome information
strand	strand "+" or "-"
start	pre-miRNA start position
end	Pre-miRNA end position
genome_seq	pre-miRNA sequence
dG	free energy
miR*_seq	a star read at 5' or 3' of maximum mapped score in each cluster
norm	normalized read data for control, cold and heat-treated samples
overall expression	total number of reads in the following reported miRNAs

## Sheet: Table S3
Table S3 Summary of species-specific miRNAs in banana
miR_name	miR_seq	len	genome ID	strand	start	end	genome_seq	dG	miR*_seq	ck (norm)	cold (norm)	heat (norm)	overall expression
PC-5p-10992_540	CAAAGCAUACUAAAAAGGGGC	21	chr1	+	12623057	12623192	caatttgaaaaattttgtcttCAAAGCATACTAAAAAGGGGCgtacccaatgcacgaggctctcatcaatgcgggagcctcatgcacgggaTACACCCTTTTTTAGTATGCTctgaagacaaaatttttcaaagca	-82.5	UACACCCUUUUUUAGUAUGCU	317.246	160.947	347.502	825.694
PC-5p-10111_602	UUUCUUGAACUGUGAGCUGGU	21	chr1	-	13247449	13247608	aacaagttcatgatcatgttcttccacggcTTTCTTGAACTGTGAGCTGGTgttgcttccaccctttcctcgttgctcctcgagagatcactgtgcgacgaggaagacacatcCAGCGCAAAGTTCAAGAAAGAtgtgggaaaacatgacagatctttta	-67.3	CAGCGCAAAGUUCAAGAAAGA	131.42	127.157	92.3738	350.951
PC-3p-32707_86	UAGUGCUAAGACCCAAUCUCA	21	chr1	+	10560871	10561018	cttgggtgatagtGAGATTGGGATTTAGCGCTAgtttaatctctggtcttactcttaaaactaaaaactgacacattttgtcagtagtaggagtaagaccagaaataattaaacTAGTGCTAAGACCCAATCTCAccatctatcctcc	-79.4	GAGAUUGGGAUUUAGCGCUA	28.969	59.577	86.8754	175.421
PC-3p-29575_104	UGUGGUUCAUGUGAGUAGUAC	21	chr9	-	27422455	27422545	agagttagggTACCACTTACATGAACCACATgatcaacccacgcatgtttgtaattgatcaTGTGGTTCATGTGAGTAGTACcctaacatg	-55.8	UACCACUUACAUGAACCACAU	20.137	16.895	59.3832	96.4151
PC-3p-33673_82	CCCCUCUUGCAUCAAGUGAAU	21	chr1	+	22643200	22643360	cgtcgccacactctcggctTCGCTTGGTGCAGGTCGGGAATcgatcgatcggtgatgggacgccggatccctctgcttccggaatccgatcggatctccactggtcccgccggcacgcttCCCCTCTTGCATCAAGTGAATtcgagaatacttggcgaaaa	-77.3	UCGCUUGGUGCAGGUCGGGAAU	16.6042	19.5626	22.5436	58.7104
PC-3p-19602_222	CACGUGAUCCUCUUCUCCAAC	21	chr11	+	23428258	23428368	tttaggtgaggagacccttgtTGGAGAAGCAGGTCACGTGCAgaggcccggcttcgaccctcattacctctgCACGTGATCCTCTTCTCCAACatggattcctcactttcg	-63.2	UGGAGAAGCAGGUCACGUGCA	3.5328	3.11223	50.5857	57.2307
PC-3p-72269_21	AGCACGAACUGAUUGAUCUCC	21	chr7	-	25057052	25057190	gacttcgttccgttcaacgacgcccttgatgccAGGAGATGGATCAGTTCGTGCaccacgatagctgccctggcctcaaccggcGGCACGAACTGATTGATCTCCtggcatcaaggccgtcgttcaacggggtgaaggg	-89.8	AGGAGAUCGAUCAGUUCGUGC	19.4304	12.4489	19.7944	51.6737
PC-5p-50695_38	CGAUGGUCGUCUUCUAUAUGU	21	chr10	-	3900457	3900556	ttggctgtagaCGATGGTCGTCTTCTATATGTatatatttagtttattctagaataaactaaatatacaCATATAGAAGACAACCATTGTcctcggcaaa	-56.1	CAUAUAGAAGACAACCAUUGU	12.7181	20.4518	3.29907	36.469
PC-5p-143731_8	UCGUACCGAGCACUGUAGCAGU	22	chr1	-	21686811	21686874	cCCGTACCGAGCACTGTAGCAGTgtactgtagcatTGTAGAACTGCTACAGTGCTCGGTacccc	-41.1	UGUAGAACUGCUACAGUGCUCGGU	4.94592	4.44605	7.69782	17.0898
PC-3p-57968_30	CACGGUAGAGCUCCGAGUCCU	21	chr7	-	7861216	7861432	tacaagcaagataagcAGGACTCAGAGCTCTGCCGTacacactcaatatgcaagataagctgcagactgatacagtctactttcccatgacatccattctaatggttaaggagcagagtgCACGGTAGAGCTCCGGGTCCTgctttaaatgtttagtaagcatggaggttgcacaatgtagttctatatagagattgattacttctactgtactctt	-77	AGGACUCAGAGCUCUGCCGU	6.35904	5.33526	2.19938	13.8937
PC-3p-88068_15	UAAGGAGGAGUUAGAUGCAGU	21	chr2	-	9777956	9778097	atctaaatgttttctgtcacctaattTATTTTACTGCATCTAACTCCTCCttagatgaatctaattaataattattaattagattcatcTAAGGAGGAGTTAGATGCAGTaaaataaattaggtgacagacaacatttagca	-103.5	UAUUUUACUGCAUCUAACUCCUCC	1.05984	2.66763	4.9486	8.67607
PC-3p-165807_7	AGGUUUAGAACUCGUUUGCAC	21	chr5	-	6681341	6681493	gcatatgcataacctgtGCAAACGAGTTCTAAACCTGCataacctgtaagttctcagccaaaactggttatacaggtcaactacaaagaccgggtatctcaaagaccaggttatgcAGGTTTAGAACTGGTTTGCACaggttttggcatactg	-79.6	GCAAACCAGUUCUAAACCUGC	2.82624	1.77842	2.19938	6.80404
PC-5p-141307_8	UUGUGGAUGAGAAGAGCAACU	21	chr9	+	1318520	1318690	ggtggtgccgctgggggccgcgggtgattgTTGTGGATGAGAAGAGCAACGatgagaggtgaggattgctctgcatcagcgttgacattgatgcagatacagggcggccctcatctctcgTCGTTGTTCTCCTTATCTACAatagccacctgcggcccccaacggcaccgt	-131.8	UCGUUGUUCUCCUUAUCUACA	4.59264	0	2.19938	6.79202
PC-3p-92217_14	UCAGCUGAUUAUUGUUUGACU	21	chr4	-	8986184	8986295	tatatatatgtgtgtgtttcaactgaTAGTCAAACAATAATCAGCTGacaagtattatatatatatataatacttgTCAGCTGATTATTGTTTGACTatcagttgaaatttt	-69.1	UAGUCAAACAAUAAUCAGCUG	2.82624	0.889209	2.74922	6.46467
PC-5p-422149_3	GUUCCAACACUGUAGCAGUACU	22	chr9	-	19665669	19665785	ttcggtacgcggaccatatgttaccGTTCCGACACTGTAGCAGTACTgtagcagcgctgagctagagcagtACTGCTACAGTGCTCGGCACGTCTgaatataccgctcagtacacct	-55.1	ACUGCUACAGUGCUCGGCACGUCU	1.41312	4.89065	0	6.30377
PC-3p-40935_57	UCAGUGGCCCUUUCGUCGUUUG	22	chrUn_random	+	138487958	138488171	atctatatcggtgtcaatacagTTATCGAGCGATGAAAGGTCCACTaatataaatgtcaaagggtgccgctcagcaactgcgttgatggcaacgctgagcggcttcgctaggcatttgtaTCAGTGGCCCTTTCGTCGTTTGgaaactatgtcgacgcagatgtagagcggccctcacctttcgccaccactctcctcatccacaacagtcacc	-92.7	UUAUCGAGCGAUGAAAGGUCCACU	3.88608	1.77842	0.549844	6.21434
PC-3p-399580_3	UUCUCAGAUCCAUUUCUUCUCC	22	chr9	+	33304639	33304728	caactcgagcagggatcggccggagaGGAGGAGAAGAAATGGATCTGataacgctcgttgTTCTCAGATCCATTTCTTCTCCtcctcggg	-50.9	GGAGGAGAAGAAAUGGAUCUG	0	3.55684	2.19938	5.75621
PC-3p-156253_7	CAGCACGAGGAUCUAUCGGGG	21	chr5	-	28692053	28692162	agtgctggaaccattaaccCCGATAGATCCTCGTGCTGCTgctggagactgcaattggatggatgcatgcagCAGCACGAGGATCTATAGGGGttaatggttccagccca	-76.7	CCGAUAGAUCCUCGUGCUGCU	2.47296	1.33381	1.64953	5.45631
PC-3p-486459_3	AGGACGAUAGAAAUCAAAUUU	21	chr2	-	13728273	13728473	tataaaattattaagaaataatattttcaagtattataaagatcttctctgttataaagaTTTGATTTCTCTCGTCCTTCattataaattcagtcaaataacaaattgatctcataaggaAGGACGATAGAAATCAAATTTttataatggagaagacctttataatatttgaagatattgttctttgataattttataagt	-95.4	UUUGAUUUCUCUCGUCCUUC	0	4.44605	0	4.44605
PC-3p-914541_2	UUCCCUUACUUUGACCAUGAGA	22	chr3	-	26887269	26887414	atcTCATAGTCAAGGAAAGGGAACCaaatcaaataaatcatcgtaatgttagagggctttgtcatacaataatggcatgtgcctaagtgttggaggagttacggtgatttattgatttggTTCCCTTACTTTGACCATGAGAtttc	-70	UCAUAGUCAAGGAAAGGGAACC	0	2.66763	1.09969	3.76732
PC-3p-120522_10	UGAUCUGAUCUCUGCAACACA	21	chr5	+	4012123	4012274	caagttatataatgcaTGTTGCAGAGACCACATCAAAgaatattaggcttactcaaactatagagcttcttcaatatttctcccaactgaaacctgctagtcagctaatcttcttTGATCTGATCTCTGCAACACAgatataatgtaaccag	-42.7	UGUUGCAGAGACCACAUCAAA	0.70656	1.77842	1.09969	3.58467
PC-5p-228481_5	ACUUACAUGAACCACAUGAUC	21	chr9	+	27422507	27422597	catgttagggtactACTCACATGAACCACATGATCaattacaaacatgcgtgggttgaTCATGTGGTTCATGTAAGTggtaccctaactct	-56	UCAUGUGGUUCAUGUAAGU	0.70656	0.889209	0.549844	2.14561
PC-3p-327164_4	AGGUACUCAGGUAGUCAUUCC	21	chr3	-	6672415	6672510	cttaagcggggAATGACTACCTGCGTACCTTTcgctcaaaagtcctgtcagtttttttagagcgaaAGGTACTCAGGTAGTCATTCCccgcttgct	-67.6	AAUGACUACCUGCGUACCUUU	0.70656	0.889209	0	1.59577
PC-3p-474405_3	UCAUUAGAUCGGUAGGCGAUUU	22	chr5	-	18301463	18301637	agaaatgaagagaggacgaaggaggtgaaagaggaacaTAATCGCCTACCGATCTAATGAGacaaaggagagtaagtattcttaagaattcaatgggaccttactctcctttatcTCATTAGATCGGTAGGCGATTCtgttcctctttcacctccttcgtcctcgcttcattnnn	-126.8	UAAUCGCCUACCGAUCUAAUGAG	0.70656	0	0.549844	1.2564
PC-3p-1106511_2	UACUGCUACAGUACUCGGUAC	21	chr5	-	15994795	15994858	cccaggtgTACCGAGCACTGTAGCACTGctacagtgTACTGCTACAGTGCTCGGTACacctgca	-49.8	UACCGAGCACUGUAGCACUG	0	0	1.09969	1.09969
PC-3p-3250342_1	UCUGCACGUGACCUGCUUCUC	21	chr11	-	23428310	23428416	aaagtgaggaatccatgtTGGAGAAGAGGATCACGTGCAgaggtaatgagggtcgaagccgggccTCTGCACGTGACCTGCTTCTCcaacaagggtctcctcaccta	-68.5	UGGAGAAGAGGAUCACGUGCA	0	0	0.549844	0.549844
PC-5p-18279_248	GGGAUGGGGGCAUCUGCAAGU	21	chr9	-	26899058	26899227	ggtgggagaggaagcactggctccccgaaagccgtgGGGATGGGGGCATCTGCAAGTccatgcctgctcttcctgcttcggatgctgtctgttggcgggaagatgcaggcgctggttcttgccgattcctcccatccctatggtttctggcagctccttcctctcccttc	-109.8	ND	52.992	48.0173	37.3894	138.399
PC-3p-50474_39	UGAUCAUGCGAUUCCUUUGGAC	22	chr4	-	3449191	3449296	gcgggcagctgaaggagaattccaaagggatcgcattgatctctttatatatctatagtctcgagTGATCATGCGATTCCTTTGGAAttttccatctgttgctata	-54.3	ND	6.35904	14.2273	25.2928	45.8792
PC-5p-98222_13	UUAUAAACCCCUGGUUCCCCU	21	chr3	-	4293742	4293990	cgagcatgaacgttcgtgaggaattgtccgttttgggtgagcccgcacggttttactcttttagtgtgagcccaaaaaggcgcctctgagggtaagggtgatgttagaggcTTATAAACCCTTGGTTCCCCTattcctcaaccaatgtgagactaaatgtgggacattggttgaggagcaggagaaccaagggtttataagcctctaacaccacccttaccctcagaggcgtcttttggggcttacccc	-164.6	ND	14.1312	4.44605	9.8972	28.4744
PC-3p-65061_25	UUAUUGGCUAGUUAGUUCAUC	21	chrUn_random	-	28609362	28609491	caaatgtcatgacccaagtttgataagctaactagccaataactcccgcttaagcattttggtccgtggttgaaggaccaaaatagagTTATTGGCTAGTTAGCTCATCagactcgggtcgtgatatact	-78.2	ND	6.35904	7.11367	6.59813	20.0708
PC-3p-149412_8	CGGUGACCGUCGAGAGCGGAGC	22	chrUn_random	-	109651406	109651541	ctcgcttcgctcgctgtccgccgctcgccgctcactcgcgcagccaaaaatggctagttttggcccatttttggccgttttagcctgtttttgggctgttcttgcgtgccgCGGTGACCGTCGTGAGCGGAGCaaa	-66.4	ND	1.05984	8.89209	4.9486	14.9005
PC-3p-79923_18	UAUCGUACCGGAGUUUCGACU	21	chr6	-	32044063	32044181	ccatactgagtgaatctcgaaactccggtacggtacgaaatttcaatccttgctatgaagtatgaaccaaggattgaaatatcgTATCGTACCGGAGTTTCGACAttcgttcggtacga	-69.1	ND	6.35904	0.889209	6.59813	13.8464
PC-3p-53029_35	CACUUCUCUUCCUGUCAGCCUU	22	chr7	+	3910614	3910709	gggggttgacagaagagagtgagcacacagcgggggaaaatggcatgcgacggtgctgtttccgttgcgtgctCACTTCTCTTCCTGTCAGCCTTt	-57.3	ND	4.23936	3.55684	2.19938	9.99558
PC-5p-166828_7	UGCCGAGUACUGUAGCACUAC	21	chr6	+	32480202	32480266	aggcgTGCCGAGTACTGTAGCACTACtacagtgttactgtagctgctacagtactcggcacggta	-45.4	ND	2.11968	1.77842	5.49844	9.39654
PC-5p-58186_30	UAGGAGAGAUGACACCGGCUU	21	chr7	-	1377288	1377387	ttgggtttccaagtcTAGGAGAGATGACACCGGCTTcatgagatgggtccaggttggtgtggatgaagctggtgccatctcttctagacaggggatctct	-52.9	ND	2.82624	0	5.49844	8.32468
PC-5p-167917_7	GGGAGAGAUGGCUGAGUGGACU	22	chrUn_random	-	15968367	15968461	attGGGAGAGATGGCTGAGTGGACTaaagcttaggattgcgaatccgttgtactagttttcttcgtggtccattcttggccctttctctctctct	-35.7	ND	2.11968	2.66763	3.29907	8.08637
PC-3p-134326_9	CAUGUUUGAUCACGUAAUAGU	21	chr6	-	27041340	27041465	accgaatcactactgttacgtgaacaaacatgcacgattcatgaactgaaacttagtattcttgcgatgcatgaatcatgCATGTTTGATCACGTAATAGTagtgattcagtaggacgacttttgt	-59.3	ND	1.41312	0.889209	5.49844	7.80077
PC-3p-217595_5	UCAGUAUGCCUCGGAUUUCGA	21	chr1	+	15852414	15852561	gcggtaacgatcgaaatccggtgcataccgactagtatgcctcggtactgatttgtacacattggatttttttcattattgaggtgtatcagTCAGTATGCCTCGGATTTCGAtcgttattgacacttaccagtcggtacaccttagt	-65.1	ND	2.82624	2.66763	2.19938	7.69325
PC-5p-252050_4	UUUCGAUCUGGGCUCGGUACU	21	chr3	+	6692286	6692433	aaccaaggttcgcaataccgtaccataccggagTTTCGATCTGGGCTCGGTACTggtacggtacggtataccgctcggtacacccaggtgtaccggtaccgagcccaggtcgaaactccggtacggtacgatattgcgaaccttgctg	-114.1	ND	2.11968	0.889209	4.39875	7.40764
PC-5p-228886_5	ACCUACAAUGGUGUUGUUGACC	22	chr3	-	25041132	25041287	tcagagcatgtatcACCTACAATGGTGTTGTTGACCtaagacggatgctttgagatactagttgcttgcatcagttctactcagacgttgctttttaagttaaagcatgtccgaaatacttgcatcagttctactcaactacaccattgtaggtga	-55.6	ND	0	7.11367	0	7.11367
PC-3p-364803_3	UACAGAUGUAGAGUGGCACCG	21	chr1	+	12550239	12550404	tctgtgccgctctgcatctacgtcaacgagaggtgaggcgtctgcatcggcgttgcgttgatctacatctacattgacgagacgcaaagcctttgcctcacctctcgtcaaCACAGATGTAGAGTGGCACCGacgcaattgcaggatgatgtagagcggccatcgt	-82.6	ND	1.41312	0	5.49844	6.91156
PC-5p-316245_4	UUCUCUUCACGUCGUCGACUUU	22	chr6	-	31266515	31266658	caatTTCTCTTCACGTCGTCGATTTTgttgatagaaatattatatggcttatcattgagcatgtattgactcacctcatttcgattcatctgtgagcacgtattgtatttttatcggttgagtcggcgacgtgaggagaaaaaa	-61	ND	2.11968	3.55684	1.09969	6.77621
PC-5p-402997_3	ACAGCUUUCCUGAACUGUUGU	21	chr6	+	33447982	33448162	taacacaaacatcgtttaccatttgttcgggagccatgcttgtgactcgatccttccagcctctgcatatattcccACAGCTTTCCTGAACTGTTGTcttatgctggagttggccatccaaacaccaccctctgcaactccaacagttcaagaaagctgtggaaagagatgaagaggctcg	-67.3	ND	4.94592	1.77842	0	6.72434
PC-3p-128049_9	UAGGAAUUUUCCGUCGGUUGC	21	chr9	+	24592575	24592699	atgggcagctgaaggagaattccaaagggatcgcattgatctcccttttcctctttgccttctttctccacctatggttttaggagatcatgcgattcctTAGGAATTTTCCGTCGGTTGCtgaa	-60.6	ND	4.94592	0	1.09969	6.04561
PC-3p-238345_5	CCAAAGGAUCAUGUGGGUACU	21	chr6	+	7410899	7411074	catgatcctgtaaattatatattaaaatttttagattagtacccacatgatcctttgaaacatgagtatcaatattatgacctcatccacgggagtggaaaacaagaattagttgtgtCCAAAGGATCATGTGGGTACTaatctaaaaattttaatatataatttacagggttctc	-92.9	ND	2.11968	2.66763	1.09969	5.887
PC-5p-264057_4	UGUUGGUACGGCUCAAUCAAAU	22	chr8	-	3226234	3226325	agtgtgaTGTTGGTACGGCTCAATCAAATcaactgcgatttgtgtagctatatatatagcttgatccgattgagccgtgccaatatcgctct	-48.2	ND	0.70656	0	4.39875	5.10531
PC-5p-257495_4	UUCUGUAUCUGUGUCGGCAUC	21	chr6	+	1277879	1277944	cgtcgCTCTGTATCTGTGTCGGCATCgttgcagttgccgagcaatgtcgatagatgcagagcgtca	-32.2	ND	1.41312	3.55684	0	4.96996
PC-5p-484913_3	AGUUGUCGAGCGACGAAAGAGC	22	chr1	+	9696229	9696455	tgctggtgttacgaatggttattatggataaggagagtggcgatgagaggtgagggtcatgttgcatctatgttggcgttgacatAGTTGTCGAGCAACGAAAGAGCtgtttagcatatgcatcgattgtccttttgtcgtttgataattgcatcaacgcagatgcaaagtggcccttacctcttattatcgttttcctcatccataatagccacctgtggctccaa	-117.1	ND	1.41312	2.22302	1.09969	4.73583
PC-3p-500835_3	UUUUAGAAUCAGUAAAACAAC	21	chr10	-	26890460	26890590	catgttgttttactgattctaaaatagacatcatgtctgattcttctacaggcaccccctatatctaaacccatgactgtttaggatctcatccggcatgatgtttgTTTTAGAATCAGTAAAACAACtat	-57.1	ND	0	4.44605	0	4.44605
PC-3p-519671_3	UGAUUUCCUCCCUUGCCCUGC	21	chr1	+	9404912	9405057	agaagggcaagggaggaaatcagactaatcggagccgtcacatcataacatggtgcagcaccctgagcaggcaaggcatgatagggctgtacagagctgtgtcactacctccaattagtcTGATTTCCTCCCTTGCTCTGCtcttg	-70.8	ND	0	0	3.29907	3.29907
PC-3p-143603_8	CUUGACAUCUGCAUUGGUGCC	21	chr9	+	29225491	29225656	gctgacgctttgtatctgtgtcgggatcaatgcagatgcatatgtagagcagcgaaagagccactcggcatttgaatcaacgtcgacatagatgtaatatagatgcagagtatcaCTTGACATCTGCATTGGTGCCgacacacatgcagatgcagagcacgtcgct	-72.5	ND	0.35328	0	2.19938	2.55266
PC-3p-103719_12	UAUAAAGAUCGUAACGGCACC	21	chr6	+	9459542	9459706	tcatttacgtaccccgtgaagcgtacatcgtgtcgttacgttctttatattatctctcgagtatactatcgttaccgtggaaccagcatacaaTATAAAGATCGTAACGACACCgtgtacgcttcacggcgtccgtgaacaaacctccttcgtctctctcgctcg	-64.4	ND	0.35328	0.889209	1.09969	2.34218
PC-3p-110752_11	UGGCUACACUUGGCUCUCUUC	21	chr9	-	28037618	28037791	aaaagttgagttttttgacaagggctttgcctgaagatgcagagagtcaaatgcagccaaagatgacttgccgaagaagagtgccttcactgcaagttgtcggcaagtttgtcctTGGCTACACTTGGCTCTCTGCttctcatgcaaagttcttgcttgattagaattgctgtc	-77.6	ND	1.7664	0.444605	0	2.21101
PC-3p-1224001_2	UCACUCGGCAAUUGCAUCGGC	21	chr6	-	33938146	33938261	catttgatgccgatgcaattgccaagtgacccttttgccgctcggtgactgcgtcgatatcgatgcagatgcaaagcgatgaaagagTCGCTCGGCAATTGCATCGGCatcgattc	-74.5	ND	0	1.77842	0	1.77842
PC-3p-238509_5	UAUCGAUCGGUACAUCUCGGU	21	chr7	+	2355218	2355354	aaatccgatcgataccgaggtgtaccagttgatatgtctcggatttcgaccattatcaaggtgtattggttagtacgttgcgaattttgatcgttatcgaggcaTATCGATCGGTACATCTCGGTattgttggactg	-64.2	ND	0	1.33381	0	1.33381
PC-5p-532284_3	UUUCGCCGCUCUGUAUCUAUG	21	chr3	+	26934392	26934461	cgacgacccTTTTGCCGCTCTGTATCTATGtcgacgtcgacatagttgcaaagcgacaaaagggtcgccc	-42.1	ND	0	0.889209	0	0.889209
miR_name	miR_name comes from the most matching miR family name in a cluster
miR_seq	a read at 5' or 3' of maximum mapped score in each cluster
len	miR_seq length
genome ID	feference genome information
strand	strand "+" or "-"
start	pre-miRNA start position
end	Pre-miRNA end position
genome_seq	pre-miRNA sequence
dG	free energy
miR*_seq	a star read at 5' or 3' of maximum mapped score in each cluster
norm	normalized read data for control, cold and heat-treated samples
overall expression	total number of reads in the following reported miRNAs

## Sheet: Table S4
Table S4 Summary of differentially expressed miRNAs in respond to temperature stress in banana
	log2ratio(cold/control)	log2ratio(heat/control)	p-value	ck(norm)	cold(norm)	heat(norm)		target identified by degradome
mac-miR156e	0.264657	1.50347	0.00802262	171.341	207.779	475.34	respond to both cold and heat stress	Squamosa promoter-binding-like protein
mac-miR166a	-0.269889	-1.16005	0.00329725	2961.19	2507.57	1325.12		#N/A
mac-miR166b	-0.295079	-1.19303	0.00863457	1118.84	911.884	489.361		#N/A
mac-miR167b	-1.1176	-1.18961	0.00662544	50.1658	23.1194	21.9938		#N/A
mac-miR168b/c	-0.746292	-1.8818	0.00719219	107.397	64.0231	29.1417		#N/A
mac-miR398	-2.48618	-2.37761	2.24679e-13	97.152	17.3396	18.6947		#N/A
mac-miR535a/b	-0.414998	-0.62671	6.40355e-21	4706.75	3530.16	3048.34		Squamosa promoter-binding-like protein
mac-miR535d	-0.470732	-0.523757	1.3833e-06	958.096	691.36	666.411		#N/A
PC-3p-32707_86	1.04025	1.58444	0.000261292	28.969	59.577	86.8754		#N/A
mac-miR159	0.276949	-2.607	1.18203e-19	2251.1	2654.29	369.495		Transcription factor PCF6/TCP4
mac-miR164a/b	-0.969624	2.4736	0.000246343	110.577	56.4648	614.176		NAC domain-containing protein
mac-miR168a	-0.266054	0.447236	0.00112595	2570.11	2143.88	3504.16		Protein argonaute 1B
mac-miR396a/b	1.11665	-0.455117	1.01856e-58	468.096	1015.03	341.453		growth regulating factor protein, putative/metalloendopeptidase
mac-miR396c/d	0.809646	-1.04598	1.27644e-08	116.936	204.963	56.634		growth regulating factor protein, putative/metalloendopeptidase
mac-miR396e/f	0.886299	-1.07639	9.11073e-05	45.2199	83.5857	21.4439		growth regulating factor protein, putative/metalloendopeptidase
mac-miR528	-1.5727	1.40252	6.39505e-06	319.79	107.506	845.407		Putative polyphenol oxidase A1, chloroplastic
mac-miR529a/b	0.397512	-0.26987	1.90744e-10	529.92	698.029	480.014		#N/A
mac-miR529c	0.910208	-0.592087	4.7211e-20	237.051	445.494	157.255		#N/A
PC-5p-10992_540	-0.979016	0.264194	4.51918e-10	317.246	160.947	347.502		#N/A
mac-miR171d	1.29324	-	0.00162014	13.4246	32.9007	13.7461	respond only to cold stress	#N/A
mac-miR408	-2.03	-	0.00569593	502.01	129.251	327.811		#N/A
PC-3p-149412_8	3.06868	-	0.00891734	1.05984	8.89209	4.9486		#N/A
mac-miR156a/b	-	-0.477694	7.11109e-109	1789.36	1500.54	1284.99	respond only to heat stress	Squamosa promoter-binding-like protein
mac-miR156g	-	-0.611018	7.90435e-12	146.965	107.594	96.2227		#N/A
mac-miR156h	-	-0.989821	2.26905e-06	48.0461	45.3497	24.1931		Squamosa promoter-binding-like protein
mac-miR156j	-	-1.4091	6.72622e-08	43.8067	25.7871	16.4953		Squamosa promoter-binding-like protein
mac-miR166c	-	-1.10411	2.20156e-123	1049.6	956.345	488.262		#N/A
mac-miR167c	-	-0.526849	0.00773704	26.1427	26.6763	18.1449		#N/A
mac-miR171g	-	-3.60972	0.00678491	6.71232	2.66763	0.549844		#N/A
mac-miR390c	-	-2.94675	0.00292362	8.47872	20.4518	1.09969		#N/A
mac-miR393c/d	-	0.308724	0.00615302	219.74	239.197	272.173		Transport inhibitor response 1-like protein
mac-miR396g	-	-0.872752	0.00479667	20.137	23.1194	10.9969		growth regulating factor protein, putative/metalloendopeptidase
mac-miR397	-	1.80115	5.49194e-05	32.5018	17.7842	113.268		#N/A
mac-miR399a	-	-2.44925	7.87005e-11	42.0403	24.8979	7.69782		#N/A
mac-miR399b/c	-	-2.39154	2.76828e-05	17.3107	32.4561	3.29907		#N/A
mac-miR477	-	-2.16914	0.000134713	14.8378	30.2331	3.29907		#N/A
mac-miR529d	-	-1.08168	6.45136e-06	39.5674	30.6777	18.6947		#N/A
mac-miR827	-	-0.26391	2.90519e-06	115.876	104.037	96.7726		#N/A
PC-3p-19602_222	-	3.83984	1.99672e-07	3.5328	3.11223	50.5857		#N/A
PC-5p-10111_602	-	-0.508631	1.33031e-09	131.42	127.157	92.3738		#N/A
PC-5p-18279_248	-	-0.503146	0.000123745	52.992	48.0173	37.3894		#N/A
PC-5p-50695_38	-	-1.94675	0.00103652	12.7181	20.4518	3.29907		#N/A

## Sheet: Table S5
Table S5 Target genes of known miRNAs in banana
miR_name	miR_seq	Target ID	Target Annotation	GO_Term	KEGG_pathways	Symbol	AlignmentScore	AlignmentRange	TPB	DegradomeCleavageSite	Category	Pvalue
mac-miR156n	CUGACAGGAGAGAGUGAGCAC	GSMUA_Achr6T36010_001	Putative Squamosa promoter-binding-like protein 12	GO:0005634(cellular_component);GO:0003677(molecular_function)	-	SPL12	3	4067-4087	722.384	4078	0	0.0487081
mac-miR156l	GCUCACUUCUCUUCCUGUCAGC	GSMUA_Achr10T05030_001	CCR4-NOT transcription factor, putative, expressed	GO:0030528(molecular_function);GO:0005634(cellular_component)	-	CNOT2	3.5	2494-2514	240.795	2505	2	0.038371
mac-miR156m	UGACAGAAGAGAGUGAGCACG	GSMUA_Achr10T23280_001	Putative Squamosa promoter-binding-like protein 12	GO:0005634(cellular_component);GO:0003677(molecular_function)	-	SPL12	1	5779-5799	214.04	5790	0	0.0229983
mac-miR156m	UGACAGAAGAGAGUGAGCACG	GSMUA_Achr5T21990_001	Putative Squamosa promoter-binding-like protein 12	GO:0005634(cellular_component);GO:0003677(molecular_function)	-	SPL12	1	8974-8994	240.795	8985	0	0.0229983
mac-miR156m	UGACAGAAGAGAGUGAGCACG	GSMUA_Achr10T02970_001	Putative Squamosa promoter-binding-like protein 12	GO:0005634(cellular_component);GO:0003677(molecular_function)	-	SPL12	1	8213-8233	989.933	8224	0	0.0229983
mac-miR156m	UGACAGAAGAGAGUGAGCACG	GSMUA_Achr3T11170_001	Putative Squamosa promoter-binding-like protein 17	GO:0005634(cellular_component);GO:0003677(molecular_function)	-	SPL17	1.5	5564-5584	124.856	5575	0	0.0461508
mac-miR156m	UGACAGAAGAGAGUGAGCACG	GSMUA_Achr5T25090_001	Putative Squamosa promoter-binding-like protein 18	GO:0005634(cellular_component);GO:0003677(molecular_function)	-	SPL18	1.5	2680-2700	133.775	2691	0	0.0461508
mac-miR156m	UGACAGAAGAGAGUGAGCACG	GSMUA_Achr7T22940_001	Putative Squamosa promoter-binding-like protein 16	GO:0005634(cellular_component);GO:0003677(molecular_function)	-	SPL16	1.5	3858-3878	2060.13	3869	0	0.0461508
mac-miR156m	UGACAGAAGAGAGUGAGCACG	GSMUA_Achr8T25550_001	Putative Squamosa promoter-binding-like protein 17	GO:0005634(cellular_component);GO:0003677(molecular_function)	-	SPL17	1.5	6418-6438	124.856	6429	0	0.0461508
mac-miR156j	UUGACAGAAGAGAGCGAGCAC	GSMUA_Achr6T36010_001	Putative Squamosa promoter-binding-like protein 12	GO:0005634(cellular_component);GO:0003677(molecular_function)	-	SPL12	1	4067-4087	722.384	4078	0	0.0410155
mac-miR156a/b	UUGACAGAAGAGAGUGAGCAC	GSMUA_Achr6T36010_001	Putative Squamosa promoter-binding-like protein 12	GO:0005634(cellular_component);GO:0003677(molecular_function)	-	SPL12	1	4067-4087	722.384	4078	0	0.0432442
mac-miR156h	UUGACAGAAGAGAGUGAGCACC	GSMUA_Achr6T36010_001	Putative Squamosa promoter-binding-like protein 12	GO:0005634(cellular_component);GO:0003677(molecular_function)	-	SPL12	2	4066-4087	722.384	4078	0	0.0367151
mac-miR156i	UUGACAGAAGAGAGUGAGCACU	GSMUA_Achr6T36010_001	Putative Squamosa promoter-binding-like protein 12	GO:0005634(cellular_component);GO:0003677(molecular_function)	-	SPL12	2	4066-4087	722.384	4078	0	0.0348167
mac-miR156c/d/e/f	UUGACAGAAGAUAGAGAGCAC	GSMUA_Achr6T36010_001	Putative Squamosa promoter-binding-like protein 12	GO:0005634(cellular_component);GO:0003677(molecular_function)	-	SPL12	2	4067-4087	722.384	4078	0	0.0348167
mac-miR156o	UUUACAGAAGAGAGUGAGCAC	GSMUA_Achr6T36010_001	Putative Squamosa promoter-binding-like protein 12	GO:0005634(cellular_component);GO:0003677(molecular_function)	-	SPL12	3	4067-4087	722.384	4078	0	0.0317023
mac-miR159	UUGGACUGAAGGGAGCUCCUC	GSMUA_Achr2T12990_001	Putative Transcription factor PCF6	-	-	PCF6	3.5	1041-1061	693.845	1052	0	0.00713348
mac-miR159	UUGGACUGAAGGGAGCUCCUC	GSMUA_Achr4T22960_001	Putative Transcription factor PCF6	-	-	PCF6	3.5	1059-1079	292.521	1070	0	0.00713348
mac-miR159	UUGGACUGAAGGGAGCUCCUC	GSMUA_Achr4T31520_001	Putative Transcription factor PCF6	-	-	PCF6	3.5	1080-1100	194.419	1091	0	0.00713348
mac-miR159	UUGGACUGAAGGGAGCUCCUC	GSMUA_Achr5T02530_001	Putative Transcription factor PCF6	-	-	PCF6	3.5	1095-1115	881.13	1106	0	0.00713348
mac-miR159	UUGGACUGAAGGGAGCUCCUC	GSMUA_Achr7T01160_001	Putative Transcription factor PCF6	-	-	PCF6	3.5	1068-1088	881.13	1079	0	0.00713348
mac-miR159	UUGGACUGAAGGGAGCUCCUC	GSMUA_Achr5T06660_001	Putative Transcription factor TCP4	-	-	TCP4	3	1426-1446	160.53	1437	0	0.00802158
mac-miR159	UUGGACUGAAGGGAGCUCCUC	GSMUA_Achr8T19990_001	Putative Transcription factor TCP4	-	-	TCP4	3	1032-1052	454.834	1043	0	0.00802158
mac-miR159	UUGGACUGAAGGGAGCUCCUC	GSMUA_Achr10T01020_001	Putative Transcription factor TCP4	-	-	TCP4	3	987-1007	481.589	998	0	0.00802158
mac-miR160a	UGCCUGGCUCCCUGUACGCCA	GSMUA_Achr6T18900_001	Putative Auxin response factor 22	GO:0009725(biological_process);GO:0005634(cellular_component);GO:0003677(molecular_function)	-	ARF22	1.5	2969-2989	321.059	2980	0	0.00642243
mac-miR160a	UGCCUGGCUCCCUGUACGCCA	GSMUA_Achr9T29480_001	Putative Auxin response factor 17	GO:0009725(biological_process);GO:0005634(cellular_component);GO:0003677(molecular_function)	-	ARF17	1.5	4523-4543	695.629	4534	0	0.00642243
mac-miR160a	UGCCUGGCUCCCUGUACGCCA	GSMUA_Achr11T00640_001	Auxin response factor 18	GO:0046983(molecular_function);GO:0009725(biological_process);GO:0005634(cellular_component);GO:0003677(molecular_function)	-	ARF18	2	2617-2637	27825.2	2628	0	0.0117429
mac-miR160a	UGCCUGGCUCCCUGUACGCCA	GSMUA_Achr5T18540_001	Auxin response factor 18	GO:0046983(molecular_function);GO:0009725(biological_process);GO:0005634(cellular_component);GO:0003677(molecular_function)	-	ARF18	2	2981-3001	13029.7	2992	0	0.0117429
mac-miR160a	UGCCUGGCUCCCUGUACGCCA	GSMUA_Achr5T14630_001	Auxin response factor 18	GO:0046983(molecular_function);GO:0009725(biological_process);GO:0005634(cellular_component);GO:0003677(molecular_function)	-	ARF18	2	2539-2559	4053.38	2550	0	0.0117429
mac-miR160a	UGCCUGGCUCCCUGUACGCCA	GSMUA_Achr5T03960_001	Auxin response factor 18	GO:0046983(molecular_function);GO:0009725(biological_process);GO:0005634(cellular_component);GO:0003677(molecular_function)	-	ARF18	2	2611-2631	6822.51	2622	0	0.0117429
mac-miR160a	UGCCUGGCUCCCUGUACGCCA	GSMUA_Achr4T18240_001	Auxin response factor 18	GO:0046983(molecular_function);GO:0009725(biological_process);GO:0005634(cellular_component);GO:0003677(molecular_function)	-	ARF18	2	3447-3467	4080.13	3458	0	0.0117429
mac-miR160a	UGCCUGGCUCCCUGUACGCCA	GSMUA_Achr8T18930_001	Auxin response factor 18	GO:0046983(molecular_function);GO:0009725(biological_process);GO:0005634(cellular_component);GO:0003677(molecular_function)	-	ARF18	2	2412-2432	3852.71	2423	0	0.0117429
mac-miR160b/c	UGCCUGGCUCCUUGUAUGCCA	GSMUA_Achr6T18900_001	Putative Auxin response factor 22	GO:0009725(biological_process);GO:0005634(cellular_component);GO:0003677(molecular_function)	-	ARF22	1.5	2969-2989	321.059	2980	0	0.00642243
mac-miR160b/c	UGCCUGGCUCCUUGUAUGCCA	GSMUA_Achr9T29480_001	Putative Auxin response factor 17	GO:0009725(biological_process);GO:0005634(cellular_component);GO:0003677(molecular_function)	-	ARF17	1.5	4523-4543	695.629	4534	0	0.00642243
mac-miR160b/c	UGCCUGGCUCCUUGUAUGCCA	GSMUA_Achr11T00640_001	Auxin response factor 18	GO:0046983(molecular_function);GO:0009725(biological_process);GO:0005634(cellular_component);GO:0003677(molecular_function)	-	ARF18	2	2617-2637	27825.2	2628	0	0.0117429
mac-miR160b/c	UGCCUGGCUCCUUGUAUGCCA	GSMUA_Achr5T18540_001	Auxin response factor 18	GO:0046983(molecular_function);GO:0009725(biological_process);GO:0005634(cellular_component);GO:0003677(molecular_function)	-	ARF18	2	2981-3001	13029.7	2992	0	0.0117429
mac-miR160b/c	UGCCUGGCUCCUUGUAUGCCA	GSMUA_Achr5T14630_001	Auxin response factor 18	GO:0046983(molecular_function);GO:0009725(biological_process);GO:0005634(cellular_component);GO:0003677(molecular_function)	-	ARF18	2	2539-2559	4053.38	2550	0	0.0117429
mac-miR160b/c	UGCCUGGCUCCUUGUAUGCCA	GSMUA_Achr5T03960_001	Auxin response factor 18	GO:0046983(molecular_function);GO:0009725(biological_process);GO:0005634(cellular_component);GO:0003677(molecular_function)	-	ARF18	2	2611-2631	6822.51	2622	0	0.0117429
mac-miR160b/c	UGCCUGGCUCCUUGUAUGCCA	GSMUA_Achr4T18240_001	Auxin response factor 18	GO:0046983(molecular_function);GO:0009725(biological_process);GO:0005634(cellular_component);GO:0003677(molecular_function)	-	ARF18	2	3447-3467	4080.13	3458	0	0.0117429
mac-miR160b/c	UGCCUGGCUCCUUGUAUGCCA	GSMUA_Achr8T18930_001	Auxin response factor 18	GO:0046983(molecular_function);GO:0009725(biological_process);GO:0005634(cellular_component);GO:0003677(molecular_function)	-	ARF18	2	2412-2432	3852.71	2423	0	0.0117429
mac-miR164c	UGGAGAAGCAGGGCACGUGCA	GSMUA_Achr3T23360_001	Putative NAC domain-containing protein 21/22	GO:0003677(molecular_function)	-	NAC021	3	2895-2915	936.423	2906	0	0.0048207
mac-miR164c	UGGAGAAGCAGGGCACGUGCA	GSMUA_AchrUn_randomT19770_001	Hypothetical protein	-	-	unknown_gene	3	1183-1203	20775.2	1194	0	0.0048207
mac-miR164c	UGGAGAAGCAGGGCACGUGCA	GSMUA_Achr9T27530_001	no apical meristem protein, putative, expressed	GO:0003677(molecular_function)	-	NAC098	3.5	801-821	1337.75	812	0	0.00855406
mac-miR164c	UGGAGAAGCAGGGCACGUGCA	GSMUA_Achr9T26140_001	NAC domain-containing protein 21/22	GO:0003677(molecular_function)	-	NAC021	2	2293-2313	6207.15	2304	0	0.0097954
mac-miR164c	UGGAGAAGCAGGGCACGUGCA	GSMUA_Achr9T10210_001	NAC domain-containing protein 21/22	GO:0003677(molecular_function)	-	NAC021	2	2112-2132	20347.1	2123	0	0.0097954
mac-miR164a/b	UGGAGAAGCAGGUCACGUGCA	GSMUA_Achr9T27530_001	no apical meristem protein, putative, expressed	GO:0003677(molecular_function)	-	NAC098	1.5	801-821	1337.75	812	0	0.00214541
mac-miR164a/b	UGGAGAAGCAGGUCACGUGCA	GSMUA_Achr3T23360_001	Putative NAC domain-containing protein 21/22	GO:0003677(molecular_function)	-	NAC021	4	2895-2915	936.423	2906	0	0.021073
mac-miR164a/b	UGGAGAAGCAGGUCACGUGCA	GSMUA_Achr9T26140_001	NAC domain-containing protein 21/22	GO:0003677(molecular_function)	-	NAC021	4	2293-2313	6207.15	2304	0	0.021073
mac-miR164a/b	UGGAGAAGCAGGUCACGUGCA	GSMUA_Achr9T10210_001	NAC domain-containing protein 21/22	GO:0003677(molecular_function)	-	NAC021	4	2112-2132	20347.1	2123	0	0.021073
mac-miR164f/g	UGGAGAAGCGGGGCACGUGCA	GSMUA_Achr9T26140_001	NAC domain-containing protein 21/22	GO:0003677(molecular_function)	-	NAC021	3	2293-2313	6207.15	2304	0	0.00802158
mac-miR164f/g	UGGAGAAGCGGGGCACGUGCA	GSMUA_Achr9T10210_001	NAC domain-containing protein 21/22	GO:0003677(molecular_function)	-	NAC021	3	2112-2132	20347.1	2123	0	0.00802158
mac-miR164f/g	UGGAGAAGCGGGGCACGUGCA	GSMUA_Achr3T23360_001	Putative NAC domain-containing protein 21/22	GO:0003677(molecular_function)	-	NAC021	4	2895-2915	936.423	2906	0	0.0124502
mac-miR164f/g	UGGAGAAGCGGGGCACGUGCA	GSMUA_AchrUn_randomT19770_001	Hypothetical protein	-	-	unknown_gene	4	1183-1203	20775.2	1194	0	0.0124502
mac-miR164f/g	UGGAGAAGCGGGGCACGUGCA	GSMUA_Achr11T02240_001	Probable aquaporin TIP1-1	GO:0055085(biological_process);GO:0016021(cellular_component);GO:0016020(cellular_component);GO:0006810(biological_process);GO:0005215(molecular_function)	-	TIP1-1	4	521-542	13.3775	533	4	0.0470421
mac-miR164f/g	UGGAGAAGCGGGGCACGUGCA	GSMUA_Achr8T12920_001	Probable aquaporin TIP1-1	GO:0055085(biological_process);GO:0016021(cellular_component);GO:0016020(cellular_component);GO:0006810(biological_process);GO:0005215(molecular_function)	-	TIP1-1	4	497-518	13.3775	509	4	0.0470421
mac-miR164d	UGUAGAAGCAGGGCACGUGCA	GSMUA_Achr9T26140_001	NAC domain-containing protein 21/22	GO:0003677(molecular_function)	-	NAC021	4	2293-2313	6207.15	2304	0	0.0247453
mac-miR167h	UAAAGCUGCCAGCAUGAUCUGA	GSMUA_AchrUn_randomT06470_001	Auxin response factor 12	GO:0046983(molecular_function);GO:0005634(cellular_component)	-	ARF12	3.5	1137-1159	5468.73	1149	0	0.00428622
mac-miR167h	UAAAGCUGCCAGCAUGAUCUGA	GSMUA_Achr11T25770_001	Auxin response factor 6	GO:0046983(molecular_function);GO:0009725(biological_process);GO:0005634(cellular_component);GO:0003677(molecular_function)	-	ARF6	4	6155-6177	5415.22	6167	0	0.0099726
mac-miR167h	UAAAGCUGCCAGCAUGAUCUGA	GSMUA_Achr3T23290_001	Auxin response factor 17	GO:0046983(molecular_function);GO:0009725(biological_process);GO:0005634(cellular_component);GO:0003677(molecular_function)	-	ARF17	4	6591-6613	5281.45	6603	0	0.0099726
mac-miR167h	UAAAGCUGCCAGCAUGAUCUGA	GSMUA_Achr5T00590_001	Auxin response factor 17	GO:0046983(molecular_function);GO:0009725(biological_process);GO:0005634(cellular_component);GO:0003677(molecular_function)	-	ARF17	4	5724-5746	4534.96	5736	0	0.0099726
mac-miR167h	UAAAGCUGCCAGCAUGAUCUGA	GSMUA_Achr5T26580_001	Auxin response factor 6	GO:0046983(molecular_function);GO:0009725(biological_process);GO:0005634(cellular_component);GO:0003677(molecular_function)	-	ARF6	4	6693-6715	5281.45	6705	0	0.0099726
mac-miR167h	UAAAGCUGCCAGCAUGAUCUGA	GSMUA_Achr5T02450_001	Auxin response factor 6	GO:0046983(molecular_function);GO:0009725(biological_process);GO:0005634(cellular_component);GO:0003677(molecular_function)	-	ARF6	4	6609-6631	4454.7	6621	0	0.0099726
mac-miR167j	UGAAGCUGCCAGCAUGAUCUA	GSMUA_AchrUn_randomT06470_001	Hypothetical protein	GO:0046983(molecular_function);GO:0005634(cellular_component)	-	ARF12	4	1138-1159	5468.73	1149	0	0.0124502
mac-miR167k	UGAAGCUGCCAGCAUGAUCUC	GSMUA_Achr11T25770_001	Auxin response factor 6	GO:0046983(molecular_function);GO:0009725(biological_process);GO:0005634(cellular_component);GO:0003677(molecular_function)	-	ARF6	4	6156-6177	5415.22	6167	0	0.0112122
mac-miR167k	UGAAGCUGCCAGCAUGAUCUC	GSMUA_Achr5T00590_001	Auxin response factor 17	GO:0046983(molecular_function);GO:0009725(biological_process);GO:0005634(cellular_component);GO:0003677(molecular_function)	-	ARF17	4	5725-5746	4534.96	5736	0	0.0112122
mac-miR167k	UGAAGCUGCCAGCAUGAUCUC	GSMUA_Achr5T26580_001	Auxin response factor 6	GO:0046983(molecular_function);GO:0009725(biological_process);GO:0005634(cellular_component);GO:0003677(molecular_function)	-	ARF6	4	6694-6715	5281.45	6705	0	0.0112122
mac-miR167i	UGAAGCUGCCAGCAUGAUCUU	GSMUA_Achr3T23290_001	Auxin response factor 17	GO:0046983(molecular_function);GO:0009725(biological_process);GO:0005634(cellular_component);GO:0003677(molecular_function)	-	ARF17	4	6592-6613	5281.45	6603	0	0.0124502
mac-miR167i	UGAAGCUGCCAGCAUGAUCUU	GSMUA_Achr5T02450_001	Auxin response factor 6	GO:0046983(molecular_function);GO:0009725(biological_process);GO:0005634(cellular_component);GO:0003677(molecular_function)	-	ARF6	4	6610-6631	4454.7	6621	0	0.0124502
mac-miR168a	UCGCUUGGUGCAGGUCGGGAA	GSMUA_Achr3T27070_001	Protein argonaute 1B	GO:0003676(molecular_function)	-	AGO1B	4	413-433	1150.46	424	0	0.0112122
mac-miR171a/b	CGAUUGAGCCGUGCCAAUAUC	GSMUA_Achr4T07190_001	Putative Scarecrow-like protein 15	-	-	SCL15	3	504-524	165720	515	0	0.0048207
mac-miR171a/b	CGAUUGAGCCGUGCCAAUAUC	GSMUA_Achr3T29970_001	Putative Scarecrow-like protein 15	-	-	SCL15	3	543-563	8802.38	554	0	0.0048207
mac-miR171a/b	CGAUUGAGCCGUGCCAAUAUC	GSMUA_Achr4T03460_001	Putative Scarecrow-like protein 15	-	-	SCL15	3	543-563	508.344	554	0	0.0048207
mac-miR171a/b	CGAUUGAGCCGUGCCAAUAUC	GSMUA_Achr5T20860_001	Putative Scarecrow-like protein 6	-	-	SLC6	2	1296-1316	1551.79	1307	0	0.0097954
mac-miR171e	UGAUUGAGCCGUGCCAAUAUC	GSMUA_Achr4T07190_001	Putative Scarecrow-like protein 15	-	-	SCL15	2	504-524	165720	515	0	0.00588881
mac-miR171e	UGAUUGAGCCGUGCCAAUAUC	GSMUA_Achr3T29970_001	Putative Scarecrow-like protein 15	-	-	SCL15	2	543-563	8802.38	554	0	0.00588881
mac-miR171e	UGAUUGAGCCGUGCCAAUAUC	GSMUA_Achr4T03460_001	Putative Scarecrow-like protein 15	-	-	SCL15	2	543-563	508.344	554	0	0.00588881
mac-miR171e	UGAUUGAGCCGUGCCAAUAUC	GSMUA_Achr5T20860_001	Putative Scarecrow-like protein 6	-	-	SLC6	1	1296-1316	1551.79	1307	0	0.011566
mac-miR393a/b	UUCCAAAGGGAUCGCAUUGAUC	GSMUA_Achr6T20580_001	Transport inhibitor response 1-like protein	-	-	Os04g0395600	3	1864-1885	4666.51	1876	0	0.00642243
mac-miR393a/b	UUCCAAAGGGAUCGCAUUGAUC	GSMUA_Achr6T16510_001	Transport inhibitor response 1-like protein	-	-	Os04g0395600	3	2137-2158	3424.63	2149	0	0.00642243
mac-miR393a/b	UUCCAAAGGGAUCGCAUUGAUC	GSMUA_Achr6T08000_001	Transport inhibitor response 1-like protein	-	-	Os04g0395600	3	2476-2497	4882.78	2488	0	0.00642243
mac-miR393a/b	UUCCAAAGGGAUCGCAUUGAUC	GSMUA_Achr9T01140_001	Transport inhibitor response 1-like protein	-	-	Os04g0395600	3	2057-2078	4693.26	2069	0	0.00642243
mac-miR393a/b	UUCCAAAGGGAUCGCAUUGAUC	GSMUA_AchrUn_randomT10710_001	Transport inhibitor response 1-like protein	-	-	Os04g0395600	2	2104-2124	3917.37	2115	0	0.00784402
mac-miR393a/b	UUCCAAAGGGAUCGCAUUGAUC	GSMUA_Achr10T12000_001	Transport inhibitor response 1-like protein	-	-	Os04g0395600	2	2125-2145	3244.04	2136	0	0.00784402
mac-miR393c/d	UUCCAAAGGGAUCGCAUUGAUU	GSMUA_AchrUn_randomT10710_001	Transport inhibitor response 1-like protein	-	-	Os04g0395600	2.5	2103-2124	3917.37	2115	0	0.00713348
mac-miR393c/d	UUCCAAAGGGAUCGCAUUGAUU	GSMUA_Achr10T12000_001	Transport inhibitor response 1-like protein	-	-	Os04g0395600	2.5	2124-2145	3244.04	2136	0	0.00713348
mac-miR393c/d	UUCCAAAGGGAUCGCAUUGAUU	GSMUA_Achr6T20580_001	Transport inhibitor response 1-like protein	-	-	Os04g0395600	2	1864-1885	4666.51	1876	0	0.00784402
mac-miR393c/d	UUCCAAAGGGAUCGCAUUGAUU	GSMUA_Achr6T16510_001	Transport inhibitor response 1-like protein	-	-	Os04g0395600	2	2137-2158	3424.63	2149	0	0.00784402
mac-miR393c/d	UUCCAAAGGGAUCGCAUUGAUU	GSMUA_Achr6T08000_001	Transport inhibitor response 1-like protein	-	-	Os04g0395600	2	2476-2497	4882.78	2488	0	0.00784402
mac-miR393c/d	UUCCAAAGGGAUCGCAUUGAUU	GSMUA_Achr9T01140_001	Transport inhibitor response 1-like protein	-	-	Os04g0395600	2	2057-2078	4693.26	2069	0	0.00784402
mac-miR396j	UUCCACAGCUUUCUUGAACGG	GSMUA_Achr5T20170_001	Hypothetical protein	GO:0005634(cellular_component);GO:0005524(molecular_function)	-	IIV3-117L	4	471-492	267.55	482	1	0.00270421
mac-miR396j	UUCCACAGCUUUCUUGAACGG	GSMUA_Achr3T15140_001	growth regulating factor protein, putative, expressed	GO:0005634(cellular_component);GO:0005524(molecular_function)	-	Mnx1	2.5	2018-2039	615.364	2029	0	0.0124502
mac-miR396j	UUCCACAGCUUUCUUGAACGG	GSMUA_Achr7T27480_001	growth-regulating factor, putative, expressed	GO:0005634(cellular_component);GO:0005524(molecular_function)	-	NGR_a03190	2.5	1918-1939	615.364	1929	0	0.0124502
mac-miR396j	UUCCACAGCUUUCUUGAACGG	GSMUA_Achr8T26530_001	metalloendopeptidase/ metallopeptidase/ zinc ion binding protein, putative, expressed	GO:0016020(cellular_component);GO:0008270(molecular_function);GO:0007155(biological_process);GO:0006508(biological_process);GO:0005634(cellular_component);GO:0005524(molecular_function);GO:0004222(molecular_function)	ko05140(Leishmaniasis)	GA17800	2.5	2023-2044	615.364	2034	0	0.0124502
mac-miR396e/f	UUCCACAGCUUUCUUGAACUC	GSMUA_Achr3T15140_001	growth regulating factor protein, putative, expressed	GO:0005634(cellular_component);GO:0005524(molecular_function)	-	Mnx1	4	2018-2039	615.364	2029	0	0.0356801
mac-miR396e/f	UUCCACAGCUUUCUUGAACUC	GSMUA_Achr7T27480_001	growth-regulating factor, putative, expressed	GO:0005634(cellular_component);GO:0005524(molecular_function)	-	NGR_a03190	4	1918-1939	615.364	1929	0	0.0356801
mac-miR396e/f	UUCCACAGCUUUCUUGAACUC	GSMUA_Achr8T26530_001	metalloendopeptidase/ metallopeptidase/ zinc ion binding protein, putative, expressed	GO:0016020(cellular_component);GO:0008270(molecular_function);GO:0007155(biological_process);GO:0006508(biological_process);GO:0005634(cellular_component);GO:0005524(molecular_function);GO:0004222(molecular_function)	ko05140(Leishmaniasis)	GA17800	4	2023-2044	615.364	2034	0	0.0356801
mac-miR396a/b	UUCCACAGCUUUCUUGAACUG	GSMUA_Achr3T15140_001	growth regulating factor protein, putative, expressed	GO:0005634(cellular_component);GO:0005524(molecular_function)	-	Mnx1	3.5	2018-2039	615.364	2029	0	0.0142161
mac-miR396a/b	UUCCACAGCUUUCUUGAACUG	GSMUA_Achr8T26530_001	metalloendopeptidase/ metallopeptidase/ zinc ion binding protein, putative, expressed	GO:0016020(cellular_component);GO:0008270(molecular_function);GO:0007155(biological_process);GO:0006508(biological_process);GO:0005634(cellular_component);GO:0005524(molecular_function);GO:0004222(molecular_function)	ko05140(Leishmaniasis)	GA17800	3.5	2023-2044	615.364	2034	0	0.0142161
mac-miR396a/b	UUCCACAGCUUUCUUGAACUG	GSMUA_Achr7T27480_001	growth-regulating factor, putative, expressed	GO:0005634(cellular_component);GO:0005524(molecular_function)	-	NGR_a03190	3.5	1918-1939	615.364	1929	0	0.0142161
mac-miR396c/d	UUCCACAGCUUUCUUGAACUU	GSMUA_Achr3T15140_001	growth regulating factor protein, putative, expressed	GO:0005634(cellular_component);GO:0005524(molecular_function)	-	Mnx1	4	2018-2039	615.364	2029	0	0.0392977
mac-miR396c/d	UUCCACAGCUUUCUUGAACUU	GSMUA_Achr7T27480_001	growth-regulating factor, putative, expressed	GO:0005634(cellular_component);GO:0005524(molecular_function)	-	NGR_a03190	4	1918-1939	615.364	1929	0	0.0392977
mac-miR396c/d	UUCCACAGCUUUCUUGAACUU	GSMUA_Achr8T26530_001	metalloendopeptidase/ metallopeptidase/ zinc ion binding protein, putative, expressed	GO:0016020(cellular_component);GO:0008270(molecular_function);GO:0007155(biological_process);GO:0006508(biological_process);GO:0005634(cellular_component);GO:0005524(molecular_function);GO:0004222(molecular_function)	ko05140(Leishmaniasis)	GA17800	4	2023-2044	615.364	2034	0	0.0392977
mac-miR396g	UUCCACAGCUUUCUUGAACUUU	GSMUA_Achr3T15140_001	growth regulating factor protein, putative, expressed	GO:0005634(cellular_component);GO:0005524(molecular_function)	-	Mnx1	4	2017-2039	615.364	2029	0	0.0222986
mac-miR396g	UUCCACAGCUUUCUUGAACUUU	GSMUA_Achr7T27480_001	growth-regulating factor, putative, expressed	GO:0005634(cellular_component);GO:0005524(molecular_function)	-	NGR_a03190	4	1917-1939	615.364	1929	0	0.0222986
mac-miR396g	UUCCACAGCUUUCUUGAACUUU	GSMUA_Achr8T26530_001	metalloendopeptidase/ metallopeptidase/ zinc ion binding protein, putative, expressed	GO:0016020(cellular_component);GO:0008270(molecular_function);GO:0007155(biological_process);GO:0006508(biological_process);GO:0005634(cellular_component);GO:0005524(molecular_function);GO:0004222(molecular_function)	ko05140(Leishmaniasis)	GA17800	4	2022-2044	615.364	2034	0	0.0222986
mac-miR528	UGGAAGGGGCAUGCAGAGGAG	GSMUA_AchrUn_randomT22730_001	Putative Polyphenol oxidase A1, chloroplastic	GO:0016491(molecular_function);GO:0008152(biological_process)	ko00350(Tyrosine metabolism);ko00950(Isoquinoline alkaloid biosynthesis)	co-2	3.5	36-56	1172.76	47	0	0.00855406
mac-miR528	UGGAAGGGGCAUGCAGAGGAG	GSMUA_AchrUn_randomT25220_001	Putative Polyphenol oxidase A1, chloroplastic	GO:0016491(molecular_function);GO:0008152(biological_process)	ko00350(Tyrosine metabolism);ko00950(Isoquinoline alkaloid biosynthesis)	co-2	3.5	3381-3401	8.91832	3392	4	0.032501
mac-miR528	UGGAAGGGGCAUGCAGAGGAG	GSMUA_Achr8T34370_001	Polyphenol oxidase, chloroplastic	GO:0055114(biological_process);GO:0016491(molecular_function);GO:0008152(biological_process);GO:0004097(molecular_function)	ko00350(Tyrosine metabolism);ko00950(Isoquinoline alkaloid biosynthesis)	co-1	2.5	468-488	615.364	479	2	0.0477315
mac-miR530	UGCAUUUGCACCUGCACCUAA	GSMUA_Achr2T17590_001	Hypothetical protein	GO:0016570(biological_process);GO:0008270(molecular_function);GO:0006352(biological_process);GO:0005634(cellular_component);GO:0003677(molecular_function);GO:0003676(molecular_function)	-	unknown_gene	1	67-87	2354.44	78	0	0.00232399
mac-miR535a/b	UGACAACGAGAGAGAGCACGC	GSMUA_Achr4T05720_001	Putative Squamosa promoter-binding-like protein 12	GO:0005634(cellular_component);GO:0003677(molecular_function)	-	SPL12	4	3664-3685	695.629	3675	0	0.0161549
mac-miR535a/b	UGACAACGAGAGAGAGCACGC	GSMUA_Achr4T12470_001	Putative uncharacterized protein Sb04g004940	GO:0005634(cellular_component);GO:0003677(molecular_function)	-	SPL12	4	9199-9220	668.874	9210	0	0.0161549
mac-miR535c/d	UGACGACGAGAGAGAGCACGC	GSMUA_Achr4T05720_001	Putative Squamosa promoter-binding-like protein 12	GO:0005634(cellular_component);GO:0003677(molecular_function)	-	SPL12	4	3664-3685	695.629	3675	0	0.0173867
mac-miR535c/d	UGACGACGAGAGAGAGCACGC	GSMUA_Achr4T12470_001	Putative uncharacterized protein Sb04g004940	GO:0005634(cellular_component);GO:0003677(molecular_function)	-	SPL12	4	9199-9220	668.874	9210	0	0.0173867
mac-miR535e	UUGACAACGAGAGAGAGCACGC	GSMUA_Achr10T02970_001	Putative Squamosa promoter-binding-like protein 12	GO:0005634(cellular_component);GO:0003677(molecular_function)	-	SPL12	4	8212-8234	989.933	8224	0	0.0099726
mac-miR535f	UUGACGACGAGAGAGAGCACGC	GSMUA_Achr10T02970_001	Putative Squamosa promoter-binding-like protein 12	GO:0005634(cellular_component);GO:0003677(molecular_function)	-	SPL12	4	8212-8234	989.933	8224	0	0.0136866
mac-miR828	UCUUGCUCAAGUGAGUAUUCCA	GSMUA_Achr2T17960_001	Hypothetical protein	GO:0003677(molecular_function)	-	TT2	3	1701-1722	107.02	1713	0	0.00321639

## Sheet: Table S6
Table S6 PHAS loci in banana
＃	CTG	START	END	LOC_LEN	P-value			Trigger sequence	trigger length	found in miRNA list	miRNA family	annotation
					ck	cold	heat
PHAS001	chr3	23214940	23215080	140	0.000584689	ND	ND	UCUAUAAACCUCUGCAUCCGG	21	bdi-miR162	miR162	NBS-type resistance protein RGC5(1e-05)	rgc(1)
PHAS002	chr11	3699313	3699564	251	0	0.00238356	1.19493e-05	UCGUACCAGGCUUCAUUUCCC	21	pvu-miR166a	miR166	non-coding	()
PHAS003	chr6	3866662	3866814	152	ND	ND	0.000689876	UUGGACUGAAGGGAGCUCCUCU	22	ath-miR319c (miR159)	miR319/miR159	non-coding	()
PHAS004	chr4	10109432	10109603	171	2.46015e-05	0.000621408	ND	UUGGACUGAAGGGAGCUCCUCU	22	ath-miR319c (miR159)	miR319/miR159	non-coding	()
PHAS005	chrUn_random	135438225	135438379	154	ND	0.0093856	0	GAGAGCUUCCUUCAGUCCACU	21	mtr-miR319a-5p (miR159)	miR319/miR159	Resistance protein (Fragment)(3e-41)	resistance(66)
PHAS006	chr4	8746732	8747026	294	ND	2.67457e-05	0	UUCCAAAGGGAUCGCAUUGAUC	22	zma-miR393a-5p	miR393	non-coding	()
PHAS007	chr9	880554	880787	233	ND	0	ND	UUCCAAAGGGAUCGCAUUGAUC	22	zma-miR393a-5p	miR393	Transport inhibitor response family protein(3e-37)	transport(26)
PHAS008	chr9	28048105	28048274	169	ND	0	ND	UCUUGCCGAUUCCUCCCAUCCC	22	aqc-miR482a	miR482/miR2118	NBS resistance protein (Fragment)(8e-30)	resistance(107)
PHAS009	chrUn_random	137044254	137044826	572	4.5404e-06	0	0	UCUUGCCGAUUCCUCCCAUCCC	22	aqc-miR482a	miR482/miR2118	NBS-LRR disease resistance protein (Fragment)(3e-126)	resistance(117)
PHAS010	chr3	23190109	23190735	626	0	5.227e-07	3.2e-09	UCUUGCCGAUUCCUCCCAUCCC	22	aqc-miR482a	miR482/miR2118	NBS-LRR disease resistance protein (Fragment)(2e-79)	resistance(121)
PHAS011	chr2	9261511	9261816	305	1.7529e-06	2.3169e-06	1.03e-08	UCUUGCCGAUUCCUCCCAUCCC	22	aqc-miR482a	miR482/miR2118	NBS-LRR disease resistance protein (Fragment)(1e-85)	resistance(89)
PHAS012	chr5	20274221	20274399	178	8.60143e-05	7.15e-08	ND	UUUCCAAUACCUCCCAUGCCAA	22	ptc-miR482b-3p	miR482/miR2118	non-coding	()
PHAS013	chr11	22866905	22867164	259	0.0148133	0.000320899	0.000167879	UUUCCAAUACCUCCCAUGCCAA	22	ptc-miR482b-3p	miR482/miR2118	non-coding	()
PHAS014	chr7	24189684	24190686	1002	0	0	0	UUUCCAAUACCUCCCAUGCCAA	22	ptc-miR482b-3p	miR482/miR2118	Os05g0492600 protein(2e-168)	resistance(112)
PHAS015	chrUn_random	93069599	93069880	281	ND	0.000296636	0.00233965	UUUCCGAUUCCUCCCAUCCCUA	22	bdi-miR2118a	miR482/miR2118	NBS-type disease resistance protein (Fragment)(4e-84)	resistance(95)
PHAS016	chr1	6624135	6624870	735	2.7e-09	0	4.5e-09	UUGCCGAUUCCUCCCAUCCCUA	22	pvu-miR2118	miR482/miR2118	NBS-LRR disease resistance protein (Fragment)(6e-121)	resistance(116)
PHAS017	chr11	5825375	5826108	733	0	0.00560564	ND	UUGCCGAUUCCUCCCAUCCCUA	22	pvu-miR2118	miR482/miR2118	NBS-LRR resistance protein (Fragment)(3e-76)	resistance(69)
PHAS018	chr2	18416570	18417020	450	9.781e-07	0	ND	UCUUGCUCAAGUGAGUAUUCCA	22	cme-miR828	miR828	R2R3 MYB(5e-12)	myb(2)
PHAS019	chr5	6074662	6075077	415	0	4.02361e-05	0	UUCGAAGAUGCACCAUAUGCC	21	no hit		Alpha-amylase(2e-72)	alpha(110)
PHAS020	chr5	6030906	6031227	321	0.000292969	0	0	CUCCCUUGUCGUGGAAAGCGC	21	no hit		Alpha-amylase(2e-54)	alpha(111)
PHAS021	chr5	6006359	6006723	364	1.135e-07	0.00011345	1.136e-05	CUCCCUUGUCGUGGAAAGCGC	21	no hit		Putative alpha-amylase isozyme 3E(4e-59)	alpha(111)
PHAS022	chr5	7565780	7566159	379	0	0.00845321	0.0728056	UGAUUGUAUGCUGAAUUUCCU	21	no hit		Alpha-amylase(1e-60)	alpha(111)
PHAS023	chr5	5889034	5889365	331	1.63377e-05	3.843e-07	0.00574938	CUCCCUUGUCGUGGAAAGCGC	21	no hit		Alpha-amylase(3e-67)	amylase(109)
PHAS024	chr5	6030615	6030799	184	0.000201793	ND	ND	UCGAGAUACGAUGUGGGGAAUC	22	no hit		Alpha-amylase (Fragment)(1e-20)	amylase(62)
PHAS025	chrUn_random	137304984	137305173	189	ND	0.022582	0	UUUGCCCACUCUAUUGUUGUCA	22	no hit		PREDICTED: anaphase-promoting complex subunit cdc20-like(4e-38)	cell(43)
PHAS026	chrUn_random	6620863	6621042	179	0.00181896	0	0.0197903	UUUGCCCACUCUAUUGUUGUCA	22	no hit		OSJNBa0083N12.7 protein(9e-36)	cell(46)
PHAS027	chr6	33584493	33585487	994	0	1.433e-07	0	UAAGCGGUGUCCUUGAGUUGCA	22	no hit		Disease resistance analog PIC16 (Fragment)(9e-05)	disease(1)
PHAS028	chr3	22228143	22229134	991	ND	0	ND	UCCAGCAUCAGUGAUUUUGUUA	22	no hit		PREDICTED: serine/threonine-protein kinase PEPKR2-like(3e-40)	kinase(101)
PHAS029	chr3	22230053	22231019	966	ND	0	ND	UCCAGCAUCAGUGAUUUUGUUA	22	no hit		Serine/threonine-protein kinase PEPKR2(1e-50)	kinase(108)
PHAS030	chr3	23166360	23166661	301	2.0426e-06	0.0109335	9.6112e-05	UAAGCGGUGUCCUUGAGUUGCA	22	no hit		NBS-LRR disease resistance protein (Fragment)(2e-05)	lrr(4)
PHAS031	chr7	23488362	23488531	169	0	0.00398681	ND	UUUUGGAAAUAUGUGGGUUCC	21	no hit		Os06g0241400 protein (Fragment)(7e-20)	methyltransferase(101)
PHAS032	chr7	23488842	23489386	544	1.781e-07	0	0.00660923	CGUAGAGGGAGCCUGAGAAACG	22	no hit		Os06g0242100 protein (Fragment)(3e-43)	methyltransferase(91)
PHAS033	chr7	23473053	23473510	457	6.8e-08	0	0.00660923	CCGUAGAGGGAGCCUGAGAAAC	22	no hit		Os06g0242100 protein (Fragment)(3e-44)	methyltransferase(91)
PHAS034	chrUn_random	92372886	92373343	457	9.9e-07	0	0.0636238	CGUAGAGGGAGCCUGAGAAACG	22	no hit		Os06g0242100 protein (Fragment)(5e-44)	methyltransferase(92)
PHAS035	chrUn_random	138740287	138740552	265	ND	7.72605e-05	4.64682e-05	UAUCAUUGUGAAGCAGA-AUUC	21	no hit		ORF3(7e-28)	polyprotein(19)
PHAS036	chr1	23455278	23455528	250	ND	0.000183729	ND	UAGAACUUGGUGGAUAGGACC	21	no hit		Polyprotein (Fragment)(9e-26)	polyprotein(28)
PHAS037	chrUn_random	138739559	138739699	140	ND	0.000956651	ND	CUUUAAUUUUUUGUUUGCAGU	21	no hit		ORF3 (Fragment)(3e-31)	polyprotein(32)
PHAS038	chr11	13689343	13689522	179	ND	0	ND	CGAGACAACAGAAUGGACUGC	21	no hit		ORF III(5e-38)	polyprotein(33)
PHAS039	chr6	15401931	15402111	180	0	ND	ND	CUACCAGGAAGACAGAACUUUU	22	no hit		CP, RT, RNaseH and protease polyprotein(3e-24)	polyprotein(35)
PHAS040	chrUn_random	124237293	124237477	184	ND	0.000685906	ND	UAAGGAAUCCAAAUGCUCCCU	21	no hit		Polyprotein (Fragment)(2e-25)	polyprotein(36)
PHAS041	chr3	23236120	23236286	166	ND	0.00083626	ND	UCUGGAAGAGCUAGAAUUCUA	21	no hit		NBS-type resistance protein RGC5(7e-19)	resistance(10)
PHAS042	chr7	24197063	24198019	956	1.3e-09	0	1.42e-08	ACUAUUUCAGACUGUG-AAACU	21	no hit		cDNA, clone: J100005E18, full insert sequence(5e-94)	resistance(104)
PHAS043	chrUn_random	125201608	125202723	1115	0	0	6.6e-09	UAAGCGGUGUCCUUGAGUUGCA	22	no hit		NBS-LRR disease resistance protein (Fragment)(3e-130)	resistance(106)
PHAS044	chr3	23171857	23173091	1234	0.000206453	0	0.00119718	GUACGAGAGGAACCGUUGAUUC	22	no hit		NBS-type resistance protein RGC5(1e-135)	resistance(107)
PHAS045	chrUn_random	128380978	128381128	150	0.000989351	ND	ND	AUCUAGUAGCUGGUUCCCUCCG	22	no hit		NBS-LRR disease resistance protein (Fragment)(1e-49)	resistance(107)
PHAS046	chr3	23165609	23166273	664	0	0	ND	UUUUCAGGUGGGGAGUUUGGCU	22	no hit		NBS-LRR class resistance protein (Fragment)(6e-133)	resistance(108)
PHAS047	chr3	23291048	23292082	1034	2e-10	2.53e-08	0	UAAGCGGUGUCCUUGAGUUGCA	22	no hit		NBS-LRR disease resistance protein (Fragment)(1e-133)	resistance(109)
PHAS048	chrUn_random	128381349	128381796	447	0	3.521e-07	0.0015254	UAAGCGGUGUCCUUGAGUUGCA	22	no hit		NBS-type resistance protein RGC5(4e-15)	resistance(11)
PHAS049	chr3	23199451	23200386	935	0	0	0.00128604	UAAGCGGUGUCCUUGAGUUGCA	22	no hit		NBS-LRR disease resistance protein (Fragment)(2e-115)	resistance(110)
PHAS050	chr3	23190383	23190736	353	ND	0.000111483	ND	UAAGCGGUGUCCUUGAGUUGCA	22	no hit		Truncated NBS-LRR disease resistance protein (Fragment)(1e-19)	resistance(116)
PHAS051	chrUn_random	115731325	115731841	516	0.0105603	0	ND	UUUCACACAUCGUCGAGGAUAA	22	no hit		NBS-LRR disease resistance protein (Fragment)(1e-81)	resistance(122)
PHAS052	chr1	6618100	6618627	527	0	1.677e-07	4.7e-09	UUUCACACGUCGUCGAGGAUGA	22	no hit		NBS-LRR disease resistance protein (Fragment)(8e-78)	resistance(122)
PHAS053	chrUn_random	115731569	115731933	364	0.000332457	0	0.000194154	UUUCACACAUCGUCGAGGAUAA	22	no hit		NBS-LRR disease resistance protein (Fragment)(9e-93)	resistance(123)
PHAS054	chr3	23165984	23166283	299	ND	0.00114134	0	UUUCACACAUCGUCGAGGAUAA	22	no hit		NBS-LRR disease resistance protein (Fragment)(1e-84)	resistance(130)
PHAS055	chr6	33584922	33585602	680	2e-10	0	0	UAAGCGGUGUCCUUGAGUUGCA	22	no hit		Disease resistance analog PIC16 (Fragment)(5e-05)	resistance(2)
PHAS056	chrUn_random	111929628	111929736	108	0.00039264	ND	ND	AUUAGUGACGCGCAUGAAUGG	21	no hit		Disease resistance protein (CC-NBS-LRR)(3e-35)	resistance(20)
PHAS057	chrUn_random	139005554	139005771	217	0.0017729	0	ND	UCUGGAAGAGCUAGAAUUCUA	21	no hit		NBS-type resistance protein RGC5(2e-21)	resistance(24)
PHAS058	chrUn_random	93024039	93024263	224	ND	1.14882e-05	ND	CUUGUCGAGGCACUGAUAAGCU	22	no hit		Disease resistance protein (CC-NBS-LRR)(2e-34)	resistance(50)
PHAS059	chrUn_random	139343023	139343321	298	ND	5.56109e-05	ND	UUAAGACUUGCAGUGAUGUUU	21	no hit		NBS-type resistance protein RGC5(2e-40)	resistance(69)
PHAS060	chrUn_random	132387192	132387444	252	0.0238594	0.000468509	7.3709e-05	CAUGGAUAUUGUUGA-AACUGC	21	no hit		Resistance protein (Fragment)(2e-75)	resistance(69)
PHAS061	chrUn_random	93055638	93056046	408	0.000189277	0.00203616	0	UUGGAUGAUGUGUGGAAUGCA	21	no hit		Disease resistance protein (CC-NBS-LRR)(8e-108)	resistance(71)
PHAS062	chrUn_random	93024746	93024935	189	0.10386	ND	0.000145914	CUUGUCGAGGCACUGAUAAGCU	22	no hit		Disease resistance protein (CC-NBS-LRR)(1e-38)	resistance(71)
PHAS063	chrUn_random	111939683	111940066	383	0.0201608	0.000843175	0	GUAAAAUGAUUAUCCAUCGAAU	22	no hit		Resistance protein (Fragment)(9e-85)	resistance(71)
PHAS064	chr3	27296897	27297403	506	0	0	0.000131176	UUUCCAAUGCCGCCCAUACCGA	22	no hit		Disease resistance protein (CC-NBS-LRR)(3e-128)	resistance(71)
PHAS065	chrUn_random	93049428	93049928	500	0	3.65e-06	0	UUUCCAAUGCCGCCCAUACCGA	22	no hit		Disease resistance protein (CC-NBS-LRR)(3e-127)	resistance(71)
PHAS066	chr3	23290073	23290340	267	0	0.00253465	ND	UUGAAGAGGACAAGGAAAUCU	21	no hit		NBS-type resistance protein RGC5(4e-17)	resistance(73)
PHAS067	chr3	27308519	27308859	340	1.01301e-05	0.000129128	0	UUGGAUGAUGUGUGGAAUGCA	21	no hit		Disease resistance protein (CC-NBS-LRR)(9e-87)	resistance(74)
PHAS068	chr7	24198189	24198468	279	ND	0.000440963	0.00265873	UUUUUUGUCGUCUUCACAACU	21	no hit		cDNA, clone: J100005E18, full insert sequence(6e-23)	resistance(74)
PHAS069	chr3	27431839	27432269	430	0.00123656	0.000301782	0.000228723	UUUCCAAUGCCGCCCAUACCGA	22	no hit		Disease resistance protein (CC-NBS-LRR)(8e-112)	resistance(74)
PHAS070	chrUn_random	137170154	137170441	287	0	3.2038e-06	ND	UCUGGAAGAGCUAGAAUUCUA	21	no hit		NBS-type resistance protein RGC5(7e-29)	resistance(75)
PHAS071	chr3	27305237	27305939	702	5e-10	1.62912e-05	3.2136e-06	UUGGAUGAUGUGUGGAAUGCA	21	no hit		Disease resistance protein (CC-NBS-LRR)(5e-113)	resistance(76)
PHAS072	chrUn_random	93024483	93024957	474	0	0	ND	CAUGGAUAUUGUUGA-AACUGC	21	no hit		Disease resistance protein (CC-NBS-LRR)(8e-78)	resistance(76)
PHAS073	chr3	23236479	23236637	158	ND	0	ND	UCGUUGAAGGAAAGGCUGCUC	21	no hit		NBS-type resistance protein RGC5(3e-22)	resistance(78)
PHAS074	chr3	27284195	27284526	331	0.0002715	0.0211467	0	UUGGAUGAUGUGUGGAAUGCA	21	no hit		Disease resistance protein (CC-NBS-LRR)(1e-85)	resistance(80)
PHAS075	chrUn_random	125200606	125200886	280	3.0592e-06	0.00545922	ND	GAGCUGACUUUCCUUUAACGA	21	no hit		NBS-type resistance protein RGC5(2e-20)	resistance(80)
PHAS076	chrUn_random	111938559	111938699	140	ND	ND	0.000276537	UUGGAUGAUGUGUGGAAUGCA	21	no hit		Disease resistance protein (CC-NBS-LRR)(1e-33)	resistance(81)
PHAS077	chr3	23188603	23188944	341	0.000123868	0	ND	GAGCUGACUUUCCUUUAACGA	21	no hit		NBS-type resistance protein RGC5(5e-33)	resistance(81)
PHAS078	chr3	23170911	23171144	233	0	0.00052426	ND	CUGAUUACUCUUGUGCUCGAG	21	no hit		NBS-type resistance protein RGC5(8e-31)	resistance(83)
PHAS079	chr3	23290772	23291503	731	ND	3.9e-09	ND	UCGUAUCUCAAUGAAAGCACCA	22	no hit		NBS-type resistance protein RGC5(4e-94)	resistance(84)
PHAS080	chrUn_random	139004407	139004814	407	0.000522627	ND	ND	AGAGUGCUUGAAAUUGCCGGG	21	no hit		NBS-type resistance protein RGC5(8e-59)	resistance(86)
PHAS081	chr7	24197699	24198042	343	6.79165e-05	0.000508077	ND	ACUAUUUCAGACUGUG-AAACU	21	no hit		cDNA, clone: J100005E18, full insert sequence(2e-40)	resistance(87)
PHAS082	chrUn_random	93023781	93024162	381	0.0114468	0	0	CUUGUCGAGGCACUGAUAAGCU	22	no hit		Disease resistance protein (CC-NBS-LRR)(5e-68)	resistance(89)
PHAS083	chrUn_random	137169047	137169175	128	ND	0	ND	UGGACGGCAGAAGGCUUCAUG	21	no hit		NBS-LRR class resistance protein (Fragment)(1e-36)	resistance(89)
PHAS084	chrUn_random	115732112	115732568	456	4.64427e-05	2.1939e-06	ND	UGGACGGCAGAAGGCUUCAUG	21	no hit		NBS-type resistance protein RGC5(4e-58)	resistance(89)
PHAS085	chrUn_random	131817193	131817446	253	ND	0	0	UUGGAUGAUGUGUGGAAUGCA	21	no hit		Disease resistance protein (CC-NBS-LRR)(1e-59)	resistance(92)
PHAS086	chr3	23237202	23237481	279	0.0208586	5.66975e-05	ND	UGGACGGCAGAAGGCUUCAUG	21	no hit		NBS-type resistance protein RGC5(1e-41)	resistance(93)
PHAS087	chrUn_random	137045867	137046037	170	0	ND	ND	UUGGAAUGGAUAUCUGAAAGU	21	no hit		NBS-type resistance protein RGC5(3e-15)	resistance(94)
PHAS088	chr3	23189720	23189857	137	ND	1.3579e-06	ND	UGGGAAGAUAUUGACAAAGCU	21	no hit		NBS-LRR class resistance protein (Fragment)(4e-33)	resistance(96)
PHAS089	chrUn_random	111919315	111919537	222	0	0.00223299	0.0755966	UUUCCAAUGCCGCCCAUACCGA	22	no hit		NBS-type disease resistance protein (Fragment)(2e-61)	resistance(96)
PHAS090	chrUn_random	137858309	137858449	140	0.000755869	ND	ND	UGGGCUCGUGUCGCCGGUGUA	21	no hit		NBS-type resistance protein RGC5(3e-08)	rgc(1)
PHAS091	chr8	28385660	28386853	1193	0	0	0	UUUGAACUUGUGCAG-AGCUCC	21	no hit		PREDICTED: granule-bound starch synthase 2, chloroplastic/amyloplastic-like(0.0)	synthase(168)
PHAS092	chr8	7734739	7734851	112	0.000627829	0.080505	ND	UUGGAAUGGAUAU-CUGAAAGU	21	no hit		non-coding	()
PHAS093	chr1	5324637	5324766	129	0.00207943	ND	1.02503e-05	UCAUAUUCGUACAUCGUCCACC	22	no hit		non-coding	()
PHAS094	chr8	5386598	5386731	133	6.27845e-05	0.0238142	ND	GAUUUUCAUAGGAUUGUUGCCU	22	no hit		non-coding	()
PHAS095	chr9	11968705	11968844	139	ND	0	ND	CAGGACCGAAGAGCCAAGUAAG	22	no hit		non-coding	()
PHAS096	chr7	22208892	22209063	171	ND	9.89654e-05	ND	GGUGGCUGUAGUUUAGUGGUAA	22	no hit		non-coding	()
PHAS097	chr11	8569014	8569190	176	ND	0.0142291	0	GAAGAGGAUUGGCUCUGAGGGC	22	no hit		non-coding	()
PHAS098	chr10	17392159	17392339	180	ND	0	ND	UUAUUAGAUAAAAGGCUGACGU	22	no hit		non-coding	()
PHAS099	chr1	19035666	19035854	188	0.0178867	0.000283577	ND	UCUCACAAAGGACAACUAGCU	21	no hit		non-coding	()
PHAS100	chr1	10713530	10713744	214	ND	ND	0.000810632	UGCCAAAGACGAAGGGAGCUU	21	no hit		non-coding	()
PHAS101	chr8	26903546	26903788	242	0.000458403	0	0.000947422	UCUUACAAGGUCAAGAAGACU	21	no hit		non-coding	()
PHAS102	chrUn_random	101508166	101508433	267	4.70884e-05	1.2943e-05	ND	CACGUCUGAAUCUACCAAAAG	21	no hit		non-coding	()
PHAS103	chrUn_random	126188182	126188449	267	ND	9.2e-08	ND	UCGUCACACGAGAAUUGGCUG	21	no hit		non-coding	()
PHAS104	chr1	5307402	5307677	275	1.9992e-06	0.0326678	0.00706362	UCAUAUUCGUACAUCGUCCACC	22	no hit		non-coding	()
PHAS105	chr7	27836176	27836467	291	ND	4.2376e-06	ND	AGUGAAGUCGGCAAAACGGAU	21	no hit		non-coding	()
PHAS106	chr1	5285479	5285806	327	0	0.147401	0.0342166	UCAUAUUCGUACAUCGUCCACC	22	no hit		non-coding	()
PHAS107	chr9	11938959	11939311	352	ND	0	ND	UAGGAUAGAAGUCUUGCACCUU	22	no hit		non-coding	()
PHAS108	chr9	11287256	11287610	354	0.006975	0	2.29772e-05	UCUUACAAGGUCAAGAAGACU	21	no hit		non-coding	()
PHAS109	chrUn_random	139786676	139787033	357	0.00180758	0.00478286	0	UCUCACAAAGGACAACUAGCU	21	no hit		non-coding	()
PHAS110	chrUn_random	132558631	132558993	362	3.25979e-05	ND	0.00932259	UCAUAUUCGUACAUCGUCCACC	22	no hit		non-coding	()

## Sheet: Table S7
Table S7 Probes for RNA gel blot and primers for real-time qPCR and RLM-5'-RACE
blot probes	sequence (5' to 3')
mac-miR156e	GTGCTCACTCTCTTCTGTCAA
mac-miR159	GAGGAGCTCCCTTCAGTCCAA
mac-miR164a/b	TGCACGTGACCTGCTTCTCCA
mac-miR168	TTCCCGACCTGCACCAAGCGA
mac-miR396	CAGTTCAAGAAAGCTGTGGAA
mac-miR535a/b	GCGTGCTCTCTCTCGTTGTCA
PC-5p-10111_602	ACCAGCTCACAGTTCAAGAAA
PC-5p-10992_540	GCCCCTTTTTAGTATGCTTTG
PC-5p-18279_248	ACTTGCAGATGCCCCCATCCC
PC-3p-32707_86	TGAGATTGGGTCTTAGCACTA
U6	TGTCATCCTTGCGCAGGGGCCATGCTAATCTTCTCTGTAT
qPCR primers	sequence (5' to 3')
GSMUA_Achr6T36010-For	CAGGGTATGCGAACGATGC
GSMUA_Achr6T36010-Rev	AACGAACACTGTCCCAAAG
GSMUA_Achr10T02970-For	TTCGTTCCGTTTATTTGTCG
GSMUA_Achr10T02970-Rev	TATTACCGCAGTCACCCACC
GSMUA_Achr2T12990-For	GGCACAGCAAGGTCTACACG
GSMUA_Achr2T12990-Rev	GCAGCTTTGATTAGCCACTCG
GSMUA_Achr9T26140-For	GAAGATTGGGTCCTATGTAGAGTG
GSMUA_Achr9T26140-Rev	GTTTGGTCAAGGGTGATGTAGTT
GSMUA_Achr5T00590-For	ATGTGGAGACCGACGAAGTT
GSMUA_Achr5T00590-Rev	AATCAGCAGGGAGATAGGGA
MaActin-For	TGGTATGGAAGCCGCTGGTA
MaActin-Rev	CCTGCTGGAATGTGCTGAGG
stem-loop qPCR primers	sequence (5' to 3')
mac-miR164a/b-stem-loop-RT	CTCAACTGGTGTCGTGGAGTCCGGCAATTCAGTTGAGTGCACGTG
mac-miR156e-stem-loop-RT	CTCAACTGGTGTCGTGGAGTCCGGCAATTCAGTTGAGGTGCTCTC
mac-miR159-stem-loop-RT	CTCAACTGGTGTCGTGGAGTCCGGCAATTCAGTTGAGGAGGAGCT
mac-miR535a/b-stem-loop-RT	CTCAACTGGTGTCGTGGAGTCCGGCAATTCAGTTGAGGCGTGCTC
mac-miR167b-stem-loop-RT	CTCAACTGGTGTCGTGGAGTCCGGCAATTCAGTTGAGTGAAACTG
mac-miR164a/b-For	ACACTCCAGCTGGGTGGAGAAGCA
mac-miR156e-For	ACACTCCAGCTGGGTTGACAGAAG
mac-miR159-For	ACACTCCAGCTGGGTTGGACTGAA
mac-miR535a/b-For	ACACTCCAGCTGGGTGACAACGAG
mac-miR167b-For	ACACTCCAGCTGGGTCAGATCATC
Universal Rev	AACTGGTGTCGTGGAG
5s rRNA-For	CACACCAATCCATCCCGAA
5s rRNA-Rev	GCTATTTTTCCGCAGGACCTC
5'-RACE primers	sequence (5' to 3')
GSMUA_Achr4T05720_1st	ACTCCTGGGTCTGGTTGCCATTT
GSMUA_Achr4T05720_2nd	GGAGTTTGTCCGTTGCCTCTTGG
GSMUA_Achr10T02970_1st	TTGCAGGTGAACTGGCAGCATCA
GSMUA_Achr10T02970_2nd	GTTCCAGTGGCTGCTCATCTTGC
